# Supplementary material for: SARS-CoV-2 BW lineage, a fast-growing Omicron variant from southeast Mexico bearing relevant escape mutations
Source: Infection. 2023 Apr 14;51(5):1549–55. doi: 10.1007/s15010-023-02034-7 (PMC10103656; doi:10.1007/s15010-023-02034-7)
Supplement: Supplementary file 2 — Supplementary file2 (XLSX 993 KB) [file 15010_2023_2034_MOESM2_ESM.xlsx]

## Sheet: Supplementary_table_1
Title: SARS-CoV-2 BW lineage, a fast-growing Omicron variants from southeast Mexico bearing clinically relevant escape mutations Journal name: Infection Authors: Rodrigo García-López, Xaira Rivera-Gutiérrez, Mauricio Rosales-Rivera, Blanca Taboada, Selene Zárate, José Esteban Muñoz-Medina, Benjamin Roche, Alfredo Herrera-Estrella, Bruno Gómez-Gil, Alejandro Sánchez-Flores, Carlos F. Arias. Corres…
Name	Date	ID	Lineage	country	region	Ref_target	Orginal_Order
USA/MO-MSPHL-000507/2020|EPI_ISL_1392867|2020-04-20	2020-04-20	EPI_ISL_1392867	A	USA	NA	Ref	1
USA/WA-S1996/2020|MT831472.1|2020-06-04	2020-06-04	MT831472.1	A.1	USA	NA	Ref	2
THA/CONI-0154/2020|ON878803.1|2020-03-16	2020-03-16	ON878803.1	A.6	Thailand	NA	Ref	3
Thailand/Bangkok_1716/2020|EPI_ISL_447920|2020-02-25	2020-02-25	EPI_ISL_447920	A.6	Thailand	NA	Ref	4
LAO/LOMWRU-0767/2021|OQ028543.1|2021-09-21	2021-09-21	OQ028543.1	AY.1	Laos	NA	Ref	5
USA/TX-CDC-ASC210184301/2021|OK009176.1|2021-08-07	2021-08-07	OK009176.1	AY.100	USA	NA	Ref	6
USA/GA-CDC-STM-000734388/2021|OK525419.1|2021-09-20	2021-09-20	OK525419.1	AY.100	USA	NA	Ref	7
USA/NC-CDC-ASC210094460/2021|OK600686.1|2021-09-22	2021-09-22	OK600686.1	AY.100	USA	NA	Ref	8
USA/TX-CDC-ASC210285964/2021|OK620852.1|2021-09-17	2021-09-17	OK620852.1	AY.100	USA	NA	Ref	9
USA/IL-CDC-ASC210199770/2021|OK631378.1|2021-10-01	2021-10-01	OK631378.1	AY.100	USA	NA	Ref	10
USA/WI-CDC-ASC210473846/2021|OL466612.1|2021-10-20	2021-10-20	OL466612.1	AY.100	USA	NA	Ref	11
USA/TX-CDC-STM-000721550/2021|OL526538.1|2021-08-16	2021-08-16	OL526538.1	AY.100	USA	NA	Ref	12
USA/TX-CDC-ASC210442777/2021|OL562242.1|2021-10-27	2021-10-27	OL562242.1	AY.100	USA	NA	Ref	13
USA/MA-CDC-ASC210401521/2021|OL886210.1|2021-11-14	2021-11-14	OL886210.1	AY.100	USA	NA	Ref	14
USA/WI-CDC-ASC210402250/2021|OL923626.1|2021-11-15	2021-11-15	OL923626.1	AY.100	USA	NA	Ref	15
USA/MN-CDC-IBX410238653939/2021|OM061427.1|2021-12-06	2021-12-06	OM061427.1	AY.100	USA	NA	Ref	16
USA/NC-CORVASEQ-CLT-007119/2021|EPI_ISL_12286487|2021-09-28	2021-09-28	EPI_ISL_12286487	AY.100	USA	NA	Ref	17
USA/NY-PRL-2021_0905_04C04/2021|EPI_ISL_4107133|2021-08-31	2021-08-31	EPI_ISL_4107133	AY.100	USA	NA	Ref	18
USA/NC-CLT-MCPH-002074/2021|EPI_ISL_4846790|2021-09-24	2021-09-24	EPI_ISL_4846790	AY.100	USA	NA	Ref	19
USA/WY-WYPHL-21121364/2021|EPI_ISL_7615243|2021-12-04	2021-12-04	EPI_ISL_7615243	AY.100	USA	NA	Ref	20
USA/CA-HLX-ATM-DYJUPK2FY/2021|EPI_ISL_8036797|2021-12-01	2021-12-01	EPI_ISL_8036797	AY.100	USA	NA	Ref	21
Mexico/SLP_LANGEBIO_IMSS_4404/2021|EPI_ISL_8251293|2021-07-29	2021-07-29	EPI_ISL_8251293	AY.100	Mexico	NA	Ref	22
CHL/AR-UFRO-0422/2021|OM146398.1|2021-11-06	2021-11-06	OM146398.1	AY.101	Chile	NA	Ref	23
H.sapiens/USA/TB-90006716/2021|OP928643.1|2021-12-22	2021-12-22	OP928643.1	AY.103	USA	NA	Ref	24
USA/WA-CDC-UW21080375424/2021|MZ882540.1|2021-08-03	2021-08-03	MZ882540.1	AY.103	USA	NA	Ref	25
USA/OH-CDC-ASC210115343/2021|OK008921.1|2021-08-06	2021-08-06	OK008921.1	AY.103	USA	NA	Ref	26
USA/CA-CDC-FG-110151/2021|OK105636.1|2021-08-31	2021-08-31	OK105636.1	AY.103	USA	NA	Ref	27
USA/FL-CDC-ASC210194599/2021|OK118827.1|2021-08-20	2021-08-20	OK118827.1	AY.103	USA	NA	Ref	28
USA/CA-CDC-FG-116781/2021|OK186719.1|2021-09-06	2021-09-06	OK186719.1	AY.103	USA	NA	Ref	29
USA/CO-CDPHE-2101497647/2021|OK272754.1|2021-07-28	2021-07-28	OK272754.1	AY.103	USA	NA	Ref	30
USA/NH-CDC-LC0258307/2021|OK279096.1|2021-09-05	2021-09-05	OK279096.1	AY.103	USA	NA	Ref	31
USA/NC-CDC-LC0258996/2021|OK280329.1|2021-09-07	2021-09-07	OK280329.1	AY.103	USA	NA	Ref	32
USA/NM-UNM-NM2021158484/2021|OK382211.1|2021-08-09	2021-08-09	OK382211.1	AY.103	USA	NA	Ref	33
USA/PA-CDC-QDX29168196/2021|OK464055.1|2021-09-25	2021-09-25	OK464055.1	AY.103	USA	NA	Ref	34
USA/AZ-CDC-LC0311334/2021|OK516982.1|2021-09-20	2021-09-20	OK516982.1	AY.103	USA	NA	Ref	35
USA/AR-CDC-QDX29319900/2021|OK573742.1|2021-09-28	2021-09-28	OK573742.1	AY.103	USA	NA	Ref	36
USA/CO-CDPHE-2101649623/2021|OK596872.1|2021-08-26	2021-08-26	OK596872.1	AY.103	USA	NA	Ref	37
USA/FL-CDC-ASC210318704/2021|OK629727.1|2021-09-27	2021-09-27	OK629727.1	AY.103	USA	NA	Ref	38
USA/AZ-CDC-ASC210378502/2021|OK630577.1|2021-09-28	2021-09-28	OK630577.1	AY.103	USA	NA	Ref	39
USA/MI-CDC-ASC210382897/2021|OL241449.1|2021-10-01	2021-10-01	OL241449.1	AY.103	USA	NA	Ref	40
USA/CA-CDC-FG-161623/2021|OL418383.1|2021-11-01	2021-11-01	OL418383.1	AY.103	USA	NA	Ref	41
USA/SC-CDC-ASC210442040/2021|OL481569.1|2021-10-26	2021-10-26	OL481569.1	AY.103	USA	NA	Ref	42
USA/VA-CDC-LC0359613/2021|OL489267.1|2021-10-29	2021-10-29	OL489267.1	AY.103	USA	NA	Ref	43
USA/NJ-CDC-LC0364099/2021|OL559842.1|2021-11-03	2021-11-03	OL559842.1	AY.103	USA	NA	Ref	44
USA/TN-CDC-ASC210463800/2021|OL568599.1|2021-10-17	2021-10-17	OL568599.1	AY.103	USA	NA	Ref	45
USA/NY-CDC-ASC210483394/2021|OL761247.1|2021-11-18	2021-11-18	OL761247.1	AY.103	USA	NA	Ref	46
USA/FL-CDC-QDX31446438/2021|OL789248.1|2021-11-21	2021-11-21	OL789248.1	AY.103	USA	NA	Ref	47
USA/CO-CDC-MMB11557901/2021|OL811129.1|2021-11-10	2021-11-10	OL811129.1	AY.103	USA	NA	Ref	48
USA/CO-CDPHE-2102191286/2021|OL820225.1|2021-11-03	2021-11-03	OL820225.1	AY.103	USA	NA	Ref	49
USA/WI-CDC-ASC210489588/2021|OL860415.1|2021-11-20	2021-11-20	OL860415.1	AY.103	USA	NA	Ref	50
USA/CO-CDPHE-2102153513/2021|OL895200.1|2021-11-04	2021-11-04	OL895200.1	AY.103	USA	NA	Ref	51
USA/UT-UPHL-211125231359/2021|OL909804.1|2021-11-13	2021-11-13	OL909804.1	AY.103	USA	NA	Ref	52
USA/CO-CDPHE-2102417412/2021|OM069808.1|2021-12-08	2021-12-08	OM069808.1	AY.103	USA	NA	Ref	53
USA/CA-CDPH-500025069/2021|OM642914.1|2021-10-09	2021-10-09	OM642914.1	AY.103	USA	NA	Ref	54
USA/TG1029943/2021|ON471142.1|2021-09-04	2021-09-04	ON471142.1	AY.103	USA	NA	Ref	55
USA/CO-CDPHE-2103160712/2021|ON665620.1|2021-10-28	2021-10-28	ON665620.1	AY.103	USA	NA	Ref	56
USA/GA-EHC-4443W/2021|OP453746.1|2021-10-15	2021-10-15	OP453746.1	AY.103	USA	NA	Ref	57
USA/KS-KHEL-3049/2021|EPI_ISL_2842100|2021-07-01	2021-07-01	EPI_ISL_2842100	AY.103	USA	NA	Ref	58
USA/WI-MHDL-89195/2021|EPI_ISL_3983620|2021-07-26	2021-07-26	EPI_ISL_3983620	AY.103	USA	NA	Ref	59
USA/MD-IGS-042123101456A/2021|EPI_ISL_4556006|2021-08-20	2021-08-20	EPI_ISL_4556006	AY.103	USA	NA	Ref	60
USA/DE-Curative-046828/2021|EPI_ISL_5573531|2021-10-05	2021-10-05	EPI_ISL_5573531	AY.103	USA	NA	Ref	61
USA/MI-UM-10042349145/2021|EPI_ISL_6423113|2021-10-26	2021-10-26	EPI_ISL_6423113	AY.103	USA	NA	Ref	62
USA/AZ-ASU22392/2021|EPI_ISL_6573147|2021-11-06	2021-11-06	EPI_ISL_6573147	AY.103	USA	NA	Ref	63
USA/WA-PHL-007843/2021|EPI_ISL_7738196|2021-12-07	2021-12-07	EPI_ISL_7738196	AY.103	USA	NA	Ref	64
Jordan/MoH-430/2021|EPI_ISL_6425560|2021-10-27	2021-10-27	EPI_ISL_6425560	AY.106	Jordan	NA	Ref	65
Germany/NW-HHU-16594/2021|EPI_ISL_8377004|2021-12-17	2021-12-17	EPI_ISL_8377004	AY.106	Germany	NA	Ref	66
India/WB-INSACOG-1931502610540/2021|EPI_ISL_9608653|2021-12-24	2021-12-24	EPI_ISL_9608653	AY.106	India	NA	Ref	67
USA/NY-PRL-2021_0828_03C05/2021|EPI_ISL_3943148|2021-08-25	2021-08-25	EPI_ISL_3943148	AY.107	USA	NA	Ref	68
USA/OR-CDC-ASC210393984/2021|OL775583.1|2021-11-08	2021-11-08	OL775583.1	AY.110	USA	NA	Ref	69
France/BRE-CERBAHC-11826815/2021|EPI_ISL_7650367|2021-11-29	2021-11-29	EPI_ISL_7650367	AY.112	France	NA	Ref	70
India/MH-Pune-INSACOG-RF-NCL-2602/2021|EPI_ISL_8319168|2021-12-17	2021-12-17	EPI_ISL_8319168	AY.112	India	NA	Ref	71
USA/CA-CDC-FG-087194/2021|OK000316.1|2021-08-12	2021-08-12	OK000316.1	AY.113	USA	NA	Ref	72
USA/CA-CDPH-3000276307/2021|OL845346.1|2021-11-24	2021-11-24	OL845346.1	AY.113	USA	NA	Ref	73
USA/CA-HLX-ATM-6YK682FMD/2021|EPI_ISL_8036096|2021-10-20	2021-10-20	EPI_ISL_8036096	AY.113	USA	NA	Ref	74
USA/TX-CDC-ASC210177735/2021|OK411336.1|2021-08-28	2021-08-28	OK411336.1	AY.117	USA	NA	Ref	75
USA/CO-CDPHE-2101702981/2021|OK639315.1|2021-09-06	2021-09-06	OK639315.1	AY.117	USA	NA	Ref	76
USA/CA-CDC-FG-158417/2021|OL389426.1|2021-10-27	2021-10-27	OL389426.1	AY.117	USA	NA	Ref	77
USA/CT-CDC-LC0350348/2021|OL393178.1|2021-10-19	2021-10-19	OL393178.1	AY.117	USA	NA	Ref	78
USA/VT-CDCBI-CRSP_6ABS5C4LN7L45FYE/2021|OL600088.1|2021-11-09	2021-11-09	OL600088.1	AY.117	USA	NA	Ref	79
USA/CA-CDC-FG-126514/2021|OK306482.1|2021-09-14	2021-09-14	OK306482.1	AY.118	USA	NA	Ref	80
USA/NC-CDC-ASC210518977/2021|OL564068.1|2021-10-29	2021-10-29	OL564068.1	AY.118	USA	NA	Ref	81
USA/MN-MDH-21822/2021|OM502452.1|2021-11-27	2021-11-27	OM502452.1	AY.118	USA	NA	Ref	82
USA/AZ-TG1240705/2021|EPI_ISL_10281403|2021-12-22	2021-12-22	EPI_ISL_10281403	AY.118	USA	NA	Ref	83
USA/WY-WYPHL-22013416/2022|EPI_ISL_9802622|2022-01-20	2022-01-20	EPI_ISL_9802622	AY.118	USA	NA	Ref	84
USA/CT-CDC-QDX28051367/2021|OK061508.1|2021-08-19	2021-08-19	OK061508.1	AY.119	USA	NA	Ref	85
USA/NY-CDC-LC0258048/2021|OK281845.1|2021-09-08	2021-09-08	OK281845.1	AY.119	USA	NA	Ref	86
USA/CA-CDC-ASC210381925/2021|OL240233.1|2021-09-29	2021-09-29	OL240233.1	AY.119	USA	NA	Ref	87
USA/IN-CDC-LC0347639/2021|OL393218.1|2021-10-19	2021-10-19	OL393218.1	AY.119	USA	NA	Ref	88
USA/MA-CDCBI-CRSP_F2MZEXXZI3SSB4U6/2021|OL718233.1|2021-11-21	2021-11-21	OL718233.1	AY.119	USA	NA	Ref	89
USA/NH-CDCBI-CRSP_KL6T4AEMHNMSVQYX/2021|OL758887.1|2021-11-22	2021-11-22	OL758887.1	AY.119	USA	NA	Ref	90
USA/CA-HLX-STM-Z9U7K6WPS/2022|EPI_ISL_9535077|2022-01-09	2022-01-09	EPI_ISL_9535077	AY.119	USA	NA	Ref	91
Canada/ON-PHL-21-47349/2021|EPI_ISL_8323585|2021-12-07	2021-12-07	EPI_ISL_8323585	AY.119.2	Canada	NA	Ref	92
England/PHEC-U306UF37/2021|2021-08-26	2021-08-26	NA	AY.120	England	NA	Ref	93
England/PHEC-Y304Y230/2021|2021-09-11	2021-09-11	NA	AY.120	England	NA	Ref	94
USA/NJ-CDC-ASC210627114/2021|OM079497.1|2021-12-16	2021-12-16	OM079497.1	AY.121	USA	NA	Ref	95
Germany/BY-RKI-I-242879/2021|EPI_ISL_4440025|2021-09-09	2021-09-09	EPI_ISL_4440025	AY.121	Germany	NA	Ref	96
Israel/SMC-7014899/2021|EPI_ISL_6056233|2021-08-28	2021-08-28	EPI_ISL_6056233	AY.121	Israel	NA	Ref	97
Israel/SMC-7016302/2021|EPI_ISL_6089403|2021-09-09	2021-09-09	EPI_ISL_6089403	AY.121	Israel	NA	Ref	98
Germany/BY-LGL-IMS-10272-CVDP-f74a3362-aac0-4d69-b558-46e3c5a3f111/2021|EPI_ISL_8351029|2021-11-10	2021-11-10	EPI_ISL_8351029	AY.121	Germany	NA	Ref	99
Molecular_surveillance_of_SARS-CoV-2_in_Germany|OV665165.1|2022-01-03	2022-01-03	OV665165.1	AY.121	Germany	NA	Ref	100
Germany/BB-RKI-I-353531/2021|EPI_ISL_7117034|2021-11-22	2021-11-22	EPI_ISL_7117034	AY.121.1	Germany	NA	Ref	101
Germany/SN-RKI-I-367722/2021|EPI_ISL_7750377|2021-11-29	2021-11-29	EPI_ISL_7750377	AY.121.1	Germany	NA	Ref	102
USA/CA-CDC-FG-043611/2021|MZ699660.1|2021-07-16	2021-07-16	MZ699660.1	AY.122	USA	NA	Ref	103
USA/GA-CDC-MMB09595756/2021|MZ997915.1|2021-08-05	2021-08-05	MZ997915.1	AY.122	USA	NA	Ref	104
USA/CO-CDC-MMB11385278/2021|OL708028.1|2021-11-01	2021-11-01	OL708028.1	AY.122	USA	NA	Ref	105
USA/MA-CDCBI-CRSP_L6W7TIH7MARQ3ROG/2021|OL890318.1|2021-12-03	2021-12-03	OL890318.1	AY.122	USA	NA	Ref	106
FRA/IHUCOVID-033284_Nova1/2021|ON292186.1|2021-09-03	2021-09-03	ON292186.1	AY.122	France	NA	Ref	107
FRA/IHUCOVID-044178_Nova1/2021|ON432457.1|2021-11-04	2021-11-04	ON432457.1	AY.122	France	NA	Ref	108
Switzerland/VS-ICH-2211123050/2021|OV067541.1|2021-11-10	2021-11-10	OV067541.1	AY.122	Switzerland	NA	Ref	109
Switzerland/GE-HUG-36148814/2021|OV196059.1|2021-11-24	2021-11-24	OV196059.1	AY.122	Switzerland	NA	Ref	110
Denmark/DCGC-282964/2021|OW612150.1|2021-12-18	2021-12-18	OW612150.1	AY.122	Denmark	NA	Ref	111
France/ARA-HCL021129402601/2021|EPI_ISL_3131231|2021-07-17	2021-07-17	EPI_ISL_3131231	AY.122	France	NA	Ref	112
Switzerland/BL-ETHZ-33621460/2021|EPI_ISL_3345754|2021-07-30	2021-07-30	EPI_ISL_3345754	AY.122	Switzerland	NA	Ref	113
Germany/BW-RKI-I-206810/2021|EPI_ISL_3715894|2021-08-01	2021-08-01	EPI_ISL_3715894	AY.122	Germany	NA	Ref	114
Italy/LAZ-UCBM-382/2021|EPI_ISL_3723510|2021-08-19	2021-08-19	EPI_ISL_3723510	AY.122	Italy	NA	Ref	115
Netherlands/GL-RIVM-61184/2021|EPI_ISL_4843496|2021-09-15	2021-09-15	EPI_ISL_4843496	AY.122	Netherlands	NA	Ref	116
Russia/MOW-CRIE-L106S1358u/2021|EPI_ISL_5306919|2021-06-25	2021-06-25	EPI_ISL_5306919	AY.122	Russia	NA	Ref	117
Germany/BE-RKI-I-296361/2021|EPI_ISL_5683570|2021-09-30	2021-09-30	EPI_ISL_5683570	AY.122	Germany	NA	Ref	118
CzechRepublic/CSQ2116/2021|EPI_ISL_5835381|2021-10-04	2021-10-04	EPI_ISL_5835381	AY.122	Czech Republic	NA	Ref	119
Germany/HE-RKI-I-298212/2021|EPI_ISL_5904348|2021-10-18	2021-10-18	EPI_ISL_5904348	AY.122	Germany	NA	Ref	120
CzechRepublic/NRL_14470/2021|EPI_ISL_6115468|2021-10-12	2021-10-12	EPI_ISL_6115468	AY.122	Czech Republic	NA	Ref	121
France/IDF-HMN-21112150192/2021|EPI_ISL_6566705|2021-10-28	2021-10-28	EPI_ISL_6566705	AY.122	France	NA	Ref	122
France/ARA-HCL021200479701/2021|EPI_ISL_6605849|2021-10-29	2021-10-29	EPI_ISL_6605849	AY.122	France	NA	Ref	123
USA/VA-CAV_VAS3N_00003588_01/2021|EPI_ISL_6861692|2021-09	2021-09-01	EPI_ISL_6861692	AY.122	USA	NA	Ref	124
Germany/BW-RKI-I-339719/2021|EPI_ISL_7074801|2021-11-18	2021-11-18	EPI_ISL_7074801	AY.122	Germany	NA	Ref	125
France/CVL-IPP43456/2021|EPI_ISL_7268437|2021-11-22	2021-11-22	EPI_ISL_7268437	AY.122	France	NA	Ref	126
Sweden/21076579P/2021|EPI_ISL_7874890|2021-12-03	2021-12-03	EPI_ISL_7874890	AY.122	Sweden	NA	Ref	127
Russia/SPE-RII-5192S/2021|EPI_ISL_8007655|2021-12-08	2021-12-08	EPI_ISL_8007655	AY.122	Russia	NA	Ref	128
USA/CA-HLX-STM-0006153-H07/2021|EPI_ISL_9545724|2021-07-15	2021-07-15	EPI_ISL_9545724	AY.122	USA	NA	Ref	129
Denmark/2021|OW674880.1|2021-12-12	2021-12-12	OW674880.1	AY.122	Denmark	NA	Ref	130
Israel/SMC-7013401/2021|EPI_ISL_3667600|2021-08-10	2021-08-10	EPI_ISL_3667600	AY.122.1	Israel	NA	Ref	131
Portugal/PT21559/2021|EPI_ISL_6827142|2021-11-15	2021-11-15	EPI_ISL_6827142	AY.124	Portugal	NA	Ref	132
Italy/UMB-IZSGC-315018-1-28/2021|EPI_ISL_6938103|2021-11-17	2021-11-17	EPI_ISL_6938103	AY.124	Italy	NA	Ref	133
USA/CO-CDC-FG-175010/2021|OL667803.1|2021-11-19	2021-11-19	OL667803.1	AY.125	USA	NA	Ref	134
Denmark/DCGC-146335/2021|OW332451.1|2021-08-05	2021-08-05	OW332451.1	AY.125	Denmark	NA	Ref	135
Romania/Dolj_470720/2021|EPI_ISL_4955975|2021-09-01	2021-09-01	EPI_ISL_4955975	AY.125	Romania	NA	Ref	136
Germany/HE-RKI-I-298155/2021|EPI_ISL_5904287|2021-10-20	2021-10-20	EPI_ISL_5904287	AY.125	Germany	NA	Ref	137
France/NAQ-HCL021217018001/2021|EPI_ISL_7891080|2021-11-29	2021-11-29	EPI_ISL_7891080	AY.125	France	NA	Ref	138
Denmark/DCGC-279972/2021|OW604991.1|2021-12-03	2021-12-03	OW604991.1	AY.126	Denmark	NA	Ref	139
Denmark/DCGC-266679/2021|OW627104.1|2021-12-04	2021-12-04	OW627104.1	AY.126	Denmark	NA	Ref	140
Germany/NW-RKI-I-1052178/2021|EPI_ISL_16146286|2021-12-31	2021-12-31	EPI_ISL_16146286	AY.126	Germany	NA	Ref	141
Turkey/HSGM-GF15857/2021|EPI_ISL_3401309|2021-08-04	2021-08-04	EPI_ISL_3401309	AY.126	Turkey	NA	Ref	142
Japan/IC-1858/2021|EPI_ISL_3983452|2021-08-19	2021-08-19	EPI_ISL_3983452	AY.126	Japan	NA	Ref	143
Germany/SN-RKI-I-258951/2021|EPI_ISL_4615021|2021-09-18	2021-09-18	EPI_ISL_4615021	AY.126	Germany	NA	Ref	144
Romania/DJ-477681/2021|EPI_ISL_5317705|2021-09-30	2021-09-30	EPI_ISL_5317705	AY.126	Romania	NA	Ref	145
Sweden/20921357P/2021|EPI_ISL_6176889|2021-10-27	2021-10-27	EPI_ISL_6176889	AY.126	Sweden	NA	Ref	146
Slovakia/30992/2021|EPI_ISL_6247580|2021-10-18	2021-10-18	EPI_ISL_6247580	AY.126	Slovakia	NA	Ref	147
IMS-10267-CVDP-09E3BF0E-24AE-4630-9715-B1238E72A0C8|OU569238.1|2021-08-06	2021-08-06	OU569238.1	AY.126	Germany	NA	Ref	148
IMS-10004-CVDP-6C240D8C-0D8D-42B5-8071-6F2F1DFF9E4C|OV110474.1|2021-10-19	2021-10-19	OV110474.1	AY.126	Germany	NA	Ref	149
Molecular_surveillance_of_SARS-CoV-2_in_Germany|OW307876.1|2021-12-29	2021-12-29	OW307876.1	AY.126	Germany	NA	Ref	150
OW667768.1|2021-12-08	2021-12-08	OW667768.1	AY.126	Denmark	NA	Ref	151
India/JK-NCDC-7509211/2021|EPI_ISL_11073699|2021-12-20	2021-12-20	EPI_ISL_11073699	AY.127	India	NA	Ref	152
India/KA-SLS-14116/2021|EPI_ISL_11777069|2021-11-01	2021-11-01	EPI_ISL_11777069	AY.127	India	NA	Ref	153
India/RJ-SMS-ICMR-INSACOG-TS-1268/2021|EPI_ISL_11884746|2021-12-25	2021-12-25	EPI_ISL_11884746	AY.127	India	NA	Ref	154
Norway/OUS-17846/2021|EPI_ISL_7984146|2021-11-15	2021-11-15	EPI_ISL_7984146	AY.127	Norway	NA	Ref	155
Switzerland/ZH-ETHZ-671497/2021|OU839567.1|2021-09-23	2021-09-23	OU839567.1	AY.129	Switzerland	NA	Ref	156
Denmark/DCGC-254304/2021|OW549783.1|2021-12-02	2021-12-02	OW549783.1	AY.134	Denmark	NA	Ref	157
Denmark/DCGC-280954/2021|OW580357.1|2021-12-08	2021-12-08	OW580357.1	AY.134	Denmark	NA	Ref	158
USA/NV-NSPHL-413142/2021|ON172810.1|2021-09-02	2021-09-02	ON172810.1	AY.14	USA	NA	Ref	159
USA/NY-SUNYQB-61210353819258/2021|EPI_ISL_7166639|2021-10-21	2021-10-21	EPI_ISL_7166639	AY.14	USA	NA	Ref	160
USA/CA-CDC-FG-185788/2021|OL824109.1|2021-12-03	2021-12-03	OL824109.1	AY.16	USA	NA	Ref	161
USA/CA-CDC-FG-154187/2021|OL339772.1|2021-10-19	2021-10-19	OL339772.1	AY.20	USA	NA	Ref	162
USA/TX-CDC-ASC210448657/2021|OL564970.1|2021-10-30	2021-10-30	OL564970.1	AY.20	USA	NA	Ref	163
USA/CA-CDC-ASC210517053/2021|OL968472.1|2021-12-01	2021-12-01	OL968472.1	AY.20	USA	NA	Ref	164
USA/NM-UNM-TRL_3D2021_504/2021|OM895887.1|2021-12-06	2021-12-06	OM895887.1	AY.20	USA	NA	Ref	165
MEX/TAM-5_2430/2021|ON484397.1|2021-09-22	2021-09-22	ON484397.1	AY.20	Mexico	NA	Ref	166
MEX/CMX-5_1639/2021|ON486170.1|2021-07-10	2021-07-10	ON486170.1	AY.20	Mexico	NA	Ref	167
Mexico/MEX-INMEGEN-06-04-24/2021|EPI_ISL_2894171|2021-06-09	2021-06-09	EPI_ISL_2894171	AY.20	Mexico	NA	Ref	168
Mexico/MEX_InDRE_FB42776_S8050/2021|EPI_ISL_5686870|2021-07-29	2021-07-29	EPI_ISL_5686870	AY.20	Mexico	NA	Ref	169
Indonesia/JB-GS-WJHL-ITB-W152/2021|EPI_ISL_5328509|2021-09-09	2021-09-09	EPI_ISL_5328509	AY.23	Indonesia	NA	Ref	170
USA/MI-CDC-QDX27611404/2021|MZ929972.1|2021-08-07	2021-08-07	MZ929972.1	AY.25	USA	NA	Ref	171
USA/TX-HHD-2108111181/2021|OK042478.1|2021-07-23	2021-07-23	OK042478.1	AY.25	USA	NA	Ref	172
USA/KS-CDC-QDX29319914/2021|OK573705.1|2021-09-28	2021-09-28	OK573705.1	AY.25	USA	NA	Ref	173
USA/MN-CDC-IBX294092055416/2021|OL361266.1|2021-10-19	2021-10-19	OL361266.1	AY.25	USA	NA	Ref	174
USA/KS-CDC-ASC210336155/2021|OL402530.1|2021-10-06	2021-10-06	OL402530.1	AY.25	USA	NA	Ref	175
USA/IN-GD-110921-42/2021|OL462181.1|2021-10-29	2021-10-29	OL462181.1	AY.25	USA	NA	Ref	176
USA/MN-CDC-IBX908096154981/2021|OL496158.1|2021-11-03	2021-11-03	OL496158.1	AY.25	USA	NA	Ref	177
USA/PA-CDC-IBX005383430128/2021|OL712367.1|2021-11-17	2021-11-17	OL712367.1	AY.25	USA	NA	Ref	178
USA/IN-CDC-ASC210389236/2021|OL730408.1|2021-11-04	2021-11-04	OL730408.1	AY.25	USA	NA	Ref	179
USA/TX-CDC-FG-181515/2021|OL784195.1|2021-11-23	2021-11-23	OL784195.1	AY.25	USA	NA	Ref	180
USA/CO-CDPHE-2102305236/2021|OM129832.1|2021-11-19	2021-11-19	OM129832.1	AY.25	USA	NA	Ref	181
USA/CA-CDPH-3000287698/2021|OM432306.1|2021-12-18	2021-12-18	OM432306.1	AY.25	USA	NA	Ref	182
USA/NY-NYULH3116/2021|EPI_ISL_4635851|2021-09-16	2021-09-16	EPI_ISL_4635851	AY.25	USA	NA	Ref	183
USA/NY-PRL-2021_0924_04H10/2021|EPI_ISL_4761324|2021-09-17	2021-09-17	EPI_ISL_4761324	AY.25	USA	NA	Ref	184
USA/CT-Yale-12135/2021|EPI_ISL_5868568|2021-10-12	2021-10-12	EPI_ISL_5868568	AY.25	USA	NA	Ref	185
USA/NC-CORVASEQ-1085-82/2021|EPI_ISL_6262330|2021-09-22	2021-09-22	EPI_ISL_6262330	AY.25	USA	NA	Ref	186
USA/MD-IGS-142135300223A/2021|EPI_ISL_8875345|2021-12-19	2021-12-19	EPI_ISL_8875345	AY.25	USA	NA	Ref	187
USA/FL-CDC-QDX26574531/2021|MZ649946.1|2021-07-06	2021-07-06	MZ649946.1	AY.25.1	USA	NA	Ref	188
USA/NC-CDC-LC0184495/2021|MZ990865.1|2021-08-11	2021-08-11	MZ990865.1	AY.25.1	USA	NA	Ref	189
USA/CA-CDC-FG-111921/2021|OK163208.1|2021-09-02	2021-09-02	OK163208.1	AY.25.1	USA	NA	Ref	190
USA/AK-CDC-2-4912461/2021|OK300567.1|2021-08-31	2021-08-31	OK300567.1	AY.25.1	USA	NA	Ref	191
USA/DC-CDC-LC0273167/2021|OK367233.1|2021-09-09	2021-09-09	OK367233.1	AY.25.1	USA	NA	Ref	192
USA/CA-CDPH-3000231345/2021|OK650421.1|2021-09-23	2021-09-23	OK650421.1	AY.25.1	USA	NA	Ref	193
USA/VA-CDC-ASC210490254/2021|OL478813.1|2021-10-22	2021-10-22	OL478813.1	AY.25.1	USA	NA	Ref	194
USA/FL-BPHL-14372/2021|OL580587.1|2021-09-12	2021-09-12	OL580587.1	AY.25.1	USA	NA	Ref	195
USA/CA-CDPH-3000266701/2021|OL582322.1|2021-11-02	2021-11-02	OL582322.1	AY.25.1	USA	NA	Ref	196
USA/CO-CDPHE-2102142261/2021|OL719448.1|2021-11-04	2021-11-04	OL719448.1	AY.25.1	USA	NA	Ref	197
USA/TX-DSHS-11500/2021|OL770450.1|2021-08-26	2021-08-26	OL770450.1	AY.25.1	USA	NA	Ref	198
USA/OH-CDC-ASC210393834/2021|OL950439.1|2021-11-08	2021-11-08	OL950439.1	AY.25.1	USA	NA	Ref	199
Canada/BC-BCCDC-169876/2021|EPI_ISL_4424869|2021-07-26	2021-07-26	EPI_ISL_4424869	AY.25.1	Canada	NA	Ref	200
Canada/BC-BCCDC-187776/2021|EPI_ISL_4434522|2021-08-31	2021-08-31	EPI_ISL_4434522	AY.25.1	Canada	NA	Ref	201
Canada/BC-BCCDC-176752/2021|EPI_ISL_4830485|2021-08-13	2021-08-13	EPI_ISL_4830485	AY.25.1	Canada	NA	Ref	202
Canada/BC-BCCDC-178842/2021|EPI_ISL_4832499|2021-08-17	2021-08-17	EPI_ISL_4832499	AY.25.1	Canada	NA	Ref	203
Canada/BC-BCCDC-214771/2021|EPI_ISL_5685519|2021-09-20	2021-09-20	EPI_ISL_5685519	AY.25.1	Canada	NA	Ref	204
Canada/BC-BCCDC-230011/2021|EPI_ISL_6741696|2021-10-13	2021-10-13	EPI_ISL_6741696	AY.25.1	Canada	NA	Ref	205
Canada/BC-BCCDC-252244/2021|EPI_ISL_7004939|2021-10-28	2021-10-28	EPI_ISL_7004939	AY.25.1	Canada	NA	Ref	206
Canada/BC-BCCDC-254709/2021|EPI_ISL_7321715|2021-11-16	2021-11-16	EPI_ISL_7321715	AY.25.1	Canada	NA	Ref	207
Colombia/ANT-CWOHC-VG-SEC02261Y/2021|EPI_ISL_8259902|2021-10-09	2021-10-09	EPI_ISL_8259902	AY.25.1	Colombia	NA	Ref	208
USA/OR-OHSU-213550143/2021|EPI_ISL_8883363|2021-10-17	2021-10-17	EPI_ISL_8883363	AY.25.1	USA	NA	Ref	209
Qatar/QA-QU-20-10-G1/2021|EPI_ISL_9028622|2021-11-28	2021-11-28	EPI_ISL_9028622	AY.25.1	Qatar	NA	Ref	210
Canada/ON-KHS-21-05290-v1/2021|EPI_ISL_13671154|2021-11-27	2021-11-27	EPI_ISL_13671154	AY.25.3	Canada	NA	Ref	211
USA/NC-CDC-LC0206371/2021|OK115521.1|2021-08-18	2021-08-18	OK115521.1	AY.26	USA	NA	Ref	212
USA/CA-CDPH-3000254285/2021|OL411254.1|2021-10-16	2021-10-16	OL411254.1	AY.26	USA	NA	Ref	213
USA/MA-CDCBI-CRSP_SVSLBMEKOQ5Z6JD3/2021|OM072275.1|2021-12-14	2021-12-14	OM072275.1	AY.26	USA	NA	Ref	214
USA/CA-SEARCH-104276/2021|EPI_ISL_3216092|2021-07-14	2021-07-14	EPI_ISL_3216092	AY.26	USA	NA	Ref	215
USA/TX-HMH-MCoV-53418/2021|EPI_ISL_5336950|2021-08-04	2021-08-04	EPI_ISL_5336950	AY.26	USA	NA	Ref	216
USA/CA-FS27738830/2021|EPI_ISL_5978132|2021-08-18	2021-08-18	EPI_ISL_5978132	AY.26	USA	NA	Ref	217
Slovakia/UVZ_PL75_G2_33987/2021|EPI_ISL_6826095|2021-10-25	2021-10-25	EPI_ISL_6826095	AY.26	Slovakia	NA	Ref	218
USA/NY-PRL-2021_1122_01F06/2021|EPI_ISL_7604960|2021-11-18	2021-11-18	EPI_ISL_7604960	AY.26	USA	NA	Ref	219
Mexico/NL-SEARCH-116109/2021|EPI_ISL_9988255|2021-10-09	2021-10-09	EPI_ISL_9988255	AY.26	Mexico	NA	Ref	220
Canada/ON-PHL-21-30081/2021|EPI_ISL_4002955|2021-08	2021-08-01	EPI_ISL_4002955	AY.27	Canada	NA	Ref	221
Canada/ON-PHL-21-31297/2021|EPI_ISL_4181468|2021-08	2021-08-01	EPI_ISL_4181468	AY.27	Canada	NA	Ref	222
Canada/QC-L00373177001/2021|EPI_ISL_4221531|2021-08-06	2021-08-06	EPI_ISL_4221531	AY.27	Canada	NA	Ref	223
Canada/BC-BCCDC-183894/2021|EPI_ISL_4279120|2021-08-25	2021-08-25	EPI_ISL_4279120	AY.27	Canada	NA	Ref	224
Canada/BC-BCCDC-208367/2021|EPI_ISL_5227033|2021-09-16	2021-09-16	EPI_ISL_5227033	AY.27	Canada	NA	Ref	225
Canada/BC-BCCDC-231072/2021|EPI_ISL_6742455|2021-10-21	2021-10-21	EPI_ISL_6742455	AY.27	Canada	NA	Ref	226
Canada/BC-BCCDC-237824/2021|EPI_ISL_6748983|2021-10-20	2021-10-20	EPI_ISL_6748983	AY.27	Canada	NA	Ref	227
Japan/PG-105297/2021|EPI_ISL_4647919|2021-08-24	2021-08-24	EPI_ISL_4647919	AY.29	Japan	NA	Ref	228
Japan/PG-94100/2021|EPI_ISL_4668340|2021-08-03	2021-08-03	EPI_ISL_4668340	AY.29	Japan	NA	Ref	229
Japan/PG-142201/2021|EPI_ISL_5726052|2021-09-18	2021-09-18	EPI_ISL_5726052	AY.29	Japan	NA	Ref	230
Japan/PG-142833/2021|EPI_ISL_5727722|2021-09-27	2021-09-27	EPI_ISL_5727722	AY.29	Japan	NA	Ref	231
Japan/PG-151663/2021|EPI_ISL_5766671|2021-08-23	2021-08-23	EPI_ISL_5766671	AY.29	Japan	NA	Ref	232
Japan/PG-147530/2021|EPI_ISL_5770493|2021-09-07	2021-09-07	EPI_ISL_5770493	AY.29	Japan	NA	Ref	233
Japan/PG-161796/2021|EPI_ISL_7056200|2021-07-27	2021-07-27	EPI_ISL_7056200	AY.29	Japan	NA	Ref	234
Japan/PG-164313/2021|EPI_ISL_7064838|2021-08-16	2021-08-16	EPI_ISL_7064838	AY.29	Japan	NA	Ref	235
Japan/PG-169096/2021|EPI_ISL_7084837|2021-09-10	2021-09-10	EPI_ISL_7084837	AY.29	Japan	NA	Ref	236
Japan/PG-158251/2021|EPI_ISL_7092181|2021-08-13	2021-08-13	EPI_ISL_7092181	AY.29	Japan	NA	Ref	237
Japan/PG-172954/2021|EPI_ISL_8103934|2021-07-30	2021-07-30	EPI_ISL_8103934	AY.29	Japan	NA	Ref	238
Japan/PG-174301/2021|EPI_ISL_9233321|2021-12-23	2021-12-23	EPI_ISL_9233321	AY.29.2	Japan	NA	Ref	239
USA/GA-CDC-LC0100008/2021|MZ787154.1|2021-07-19	2021-07-19	MZ787154.1	AY.3	USA	NA	Ref	240
USA/CO-CDC-MMB09415098/2021|MZ810432.1|2021-07-19	2021-07-19	MZ810432.1	AY.3	USA	NA	Ref	241
USA/TX-CDC-LC0169503/2021|MZ943001.1|2021-07-21	2021-07-21	MZ943001.1	AY.3	USA	NA	Ref	242
USA/MI-CDC-ASC210235065/2021|OK024441.1|2021-07-29	2021-07-29	OK024441.1	AY.3	USA	NA	Ref	243
USA/CO-CDC-MMB09681841/2021|OK137846.1|2021-08-10	2021-08-10	OK137846.1	AY.3	USA	NA	Ref	244
USA/FL-CDC-QDX28741062/2021|OK372840.1|2021-09-13	2021-09-13	OK372840.1	AY.3	USA	NA	Ref	245
USA/PA-CDC-ASC210329456/2021|OK567264.1|2021-09-20	2021-09-20	OK567264.1	AY.3	USA	NA	Ref	246
USA/NJ-CDC-ASC210326825/2021|OK622550.1|2021-09-19	2021-09-19	OK622550.1	AY.3	USA	NA	Ref	247
USA/MN-CDC-IBX996949766510/2021|OL360982.1|2021-10-19	2021-10-19	OL360982.1	AY.3	USA	NA	Ref	248
USA/NE-CDC-ASC210356891/2021|OL431841.1|2021-10-10	2021-10-10	OL431841.1	AY.3	USA	NA	Ref	249
USA/CO-CDC-QDX30410801/2021|OL497363.1|2021-10-24	2021-10-24	OL497363.1	AY.3	USA	NA	Ref	250
USA/CO-CDC-MMB11102358/2021|OL502692.1|2021-10-16	2021-10-16	OL502692.1	AY.3	USA	NA	Ref	251
USA/MN-CDC-IBX044418762060/2021|OL608093.1|2021-11-11	2021-11-11	OL608093.1	AY.3	USA	NA	Ref	252
USA/MO-CDC-ASC210526655/2021|OL651827.1|2021-11-07	2021-11-07	OL651827.1	AY.3	USA	NA	Ref	253
USA/SC-COVID21-5759/2021|OL694042.1|2021-10-26	2021-10-26	OL694042.1	AY.3	USA	NA	Ref	254
USA/CA-CDC-FG-180830/2021|OL784691.1|2021-11-27	2021-11-27	OL784691.1	AY.3	USA	NA	Ref	255
USA/CO-CDPHE-2102247641/2021|OL820337.1|2021-11-16	2021-11-16	OL820337.1	AY.3	USA	NA	Ref	256
USA/AZ-CDC-ASC210428493/2021|OL887345.1|2021-11-18	2021-11-18	OL887345.1	AY.3	USA	NA	Ref	257
USA/NC-SLPH-0902/2021|OM672306.1|2021-08-16	2021-08-16	OM672306.1	AY.3	USA	NA	Ref	258
FRA/IHUCOVID-024052_Nova1/2021|ON281277.1|2021-07-28	2021-07-28	ON281277.1	AY.3	France	NA	Ref	259
MEX/COA-4_3498/2021|ON488434.1|2021-10-07	2021-10-07	ON488434.1	AY.3	Mexico	NA	Ref	260
USA/WY-WYPHL-21125571/2021|EPI_ISL_12658094|2021-11-02	2021-11-02	EPI_ISL_12658094	AY.3	USA	NA	Ref	261
USA/MO-MSPHL-002417/2021|EPI_ISL_2753623|2021-05-19	2021-05-19	EPI_ISL_2753623	AY.3	USA	NA	Ref	262
USA/LA-BIE-LSUH001467/2021|EPI_ISL_3242145|2021-07-21	2021-07-21	EPI_ISL_3242145	AY.3	USA	NA	Ref	263
USA/MI-MDHHS-SC32055/2021|EPI_ISL_3637583|2021-08-09	2021-08-09	EPI_ISL_3637583	AY.3	USA	NA	Ref	264
USA/OH-21AM-232CO00734/2021|EPI_ISL_3897435|2021-08-20	2021-08-20	EPI_ISL_3897435	AY.3	USA	NA	Ref	265
USA/NC-CORVASEQ-UNC-1960/2021|EPI_ISL_3908229|2021-07-31	2021-07-31	EPI_ISL_3908229	AY.3	USA	NA	Ref	266
USA/MI-UM-10041215826/2021|EPI_ISL_4052771|2021-08-17	2021-08-17	EPI_ISL_4052771	AY.3	USA	NA	Ref	267
USA/OR-OHSU-212380090/2021|EPI_ISL_4637040|2021-08-01	2021-08-01	EPI_ISL_4637040	AY.3	USA	NA	Ref	268
USA/OR-OHSU-213420289/2021|EPI_ISL_7622099|2021-11-27	2021-11-27	EPI_ISL_7622099	AY.3	USA	NA	Ref	269
USA/NC-CDC-LC0260798/2021|OK282619.1|2021-09-10	2021-09-10	OK282619.1	AY.3.1	USA	NA	Ref	270
USA/CO-CDC-MMB10520364/2021|OK538382.1|2021-09-17	2021-09-17	OK538382.1	AY.3.1	USA	NA	Ref	271
Cambodia/f1019128/2021|EPI_ISL_5803021|2021-10-19	2021-10-19	EPI_ISL_5803021	AY.30	Cambodia	NA	Ref	272
Thailand/DMSc-06089/2021|EPI_ISL_8840680|2021-12-20	2021-12-20	EPI_ISL_8840680	AY.30	Thailand	NA	Ref	273
England/MILK-2ABB945/2021|OV159578.1|2021-11-15	2021-11-15	OV159578.1	AY.33	England	NA	Ref	274
Denmark/DCGC-249023/2021|OV888648.1|2021-11-29	2021-11-29	OV888648.1	AY.33	Denmark	NA	Ref	275
Denmark/DCGC-158992/2021|OW325452.1|2021-08-19	2021-08-19	OW325452.1	AY.33	Denmark	NA	Ref	276
Denmark/DCGC-150445/2021|OW340309.1|2021-08-10	2021-08-10	OW340309.1	AY.33	Denmark	NA	Ref	277
Denmark/DCGC-171601/2021|OW355794.1|2021-09-07	2021-09-07	OW355794.1	AY.33	Denmark	NA	Ref	278
Denmark/DCGC-271019/2021|OW648631.1|2021-12-06	2021-12-06	OW648631.1	AY.33	Denmark	NA	Ref	279
Germany/BE-RKI-I-218902/2021|EPI_ISL_4039593|2021-08-26	2021-08-26	EPI_ISL_4039593	AY.33	Germany	NA	Ref	280
Latvia/3704042/2021|EPI_ISL_9699100|2021-12-15	2021-12-15	EPI_ISL_9699100	AY.33	Latvia	NA	Ref	281
Molecular_surveillance_of_SARS-CoV-2_in_Germany|OV387875.1|2021-09-09	2021-09-09	OV387875.1	AY.33	Germany	NA	Ref	282
FRA/IHUCOVID-033241_Nova1/2021|ON292235.1|2021-09-02	2021-09-02	ON292235.1	AY.34	France	NA	Ref	283
France/IDF-IPP21755/2021|EPI_ISL_3804398|2021-08-10	2021-08-10	EPI_ISL_3804398	AY.34	France	NA	Ref	284
Luxembourg/LNS7743170/2021|EPI_ISL_8791733|2021-12-27	2021-12-27	EPI_ISL_8791733	AY.34	Luxembourg	NA	Ref	285
Molecular_surveillance_of_SARS-CoV-2_in_Germany|OV400212.1|2021-09-22	2021-09-22	OV400212.1	AY.34	Germany	NA	Ref	286
IMS-10150-CVDP-B552CAF0-9521-46F8-8BDA-833164780719|OV681991.1|2021-12-16	2021-12-16	OV681991.1	AY.34	Germany	NA	Ref	287
England/PHEP-YYNI78E/2021|2021-12-10	2021-12-10	NA	AY.34.1	England	NA	Ref	288
BRA/EPI_ISL_8890178/2021|OP899106.1|2021-09-01	2021-09-01	OP899106.1	AY.34.1.1	Brazil	NA	Ref	289
Brazil/SP-IB_138466/2021|EPI_ISL_6510336|2021-10-20	2021-10-20	EPI_ISL_6510336	AY.34.1.1	Brazil	NA	Ref	290
Brazil/SP-IAL-6808/2021|EPI_ISL_7898697|2021-11-25	2021-11-25	EPI_ISL_7898697	AY.34.1.1	Brazil	NA	Ref	291
USA/AZ-ASU18512/2021|OL334818.1|2021-10-12	2021-10-12	OL334818.1	AY.35	USA	NA	Ref	292
USA/WA-UW-21111518236/2021|OL965374.1|2021-11-15	2021-11-15	OL965374.1	AY.36	USA	NA	Ref	293
NGA/CV6282/2021|OQ052945.1|2021-09-09	2021-09-09	OQ052945.1	AY.36	Nigeria	NA	Ref	294
England/BRBR-29935AA/2021|OV067935.1|2021-11-06	2021-11-06	OV067935.1	AY.36	England	NA	Ref	295
England/BRBR-2C75040/2021|OV300629.1|2021-11-29	2021-11-29	OV300629.1	AY.36	England	NA	Ref	296
France/HDF-BL-7721588551/2021|EPI_ISL_11237381|2021-08-16	2021-08-16	EPI_ISL_11237381	AY.36	France	NA	Ref	297
England/PHEC-R30BRBD4/2021|2021-08-12	2021-08-12	NA	AY.36	England	NA	Ref	298
IMS-10036-CVDP-60F190A7-AE3F-419A-8D54-C892BE5F7D4B|OV658514.1|2021-12-06	2021-12-06	OV658514.1	AY.36	Germany	NA	Ref	299
Germany/BE-RKI-I-398759/2021|EPI_ISL_8228204|2021-12-13	2021-12-13	EPI_ISL_8228204	AY.36.1	Germany	NA	Ref	300
SouthAfrica/NICD-N10192/2021|EPI_ISL_3024553|2021-06-27	2021-06-27	EPI_ISL_3024553	AY.38	South Africa	NA	Ref	301
USA/WI-CDC-ASC210449776/2021|OL576022.1|2021-10-31	2021-10-31	OL576022.1	AY.39	USA	NA	Ref	302
USA/AZ-CDC-ASC210386865/2021|OL579491.1|2021-11-02	2021-11-02	OL579491.1	AY.39	USA	NA	Ref	303
USA/AL-SL-21080460010/2021|EPI_ISL_4104584|2021-08-03	2021-08-03	EPI_ISL_4104584	AY.39	USA	NA	Ref	304
USA/IN-INSPHL-10068/2021|EPI_ISL_5648251|2021-09-08	2021-09-08	EPI_ISL_5648251	AY.39	USA	NA	Ref	305
USA/ND-NDDH-6763/2021|EPI_ISL_6698890|2021-09-14	2021-09-14	EPI_ISL_6698890	AY.39	USA	NA	Ref	306
USA/AL-CDC-FG-083329/2021|MZ928514.1|2021-08-10	2021-08-10	MZ928514.1	AY.39.1	USA	NA	Ref	307
USA/NC-WakeMed-CORVASEQ-WM00209/2021|EPI_ISL_16509643|2021-12-07	2021-12-07	EPI_ISL_16509643	AY.39.1	USA	NA	Ref	308
Australia/NSW1730/2021|EPI_ISL_2812872|2021-06-25	2021-06-25	EPI_ISL_2812872	AY.39.1	Australia	NA	Ref	309
Australia/VIC24120/2021|EPI_ISL_4884061|2021-09-12	2021-09-12	EPI_ISL_4884061	AY.39.1	Australia	NA	Ref	310
Australia/NSW-ICPMR-10026/2021|EPI_ISL_5305557|2021-10-03	2021-10-03	EPI_ISL_5305557	AY.39.1	Australia	NA	Ref	311
Australia/NSW-ICPMR-11392/2021|EPI_ISL_5533331|2021-10-15	2021-10-15	EPI_ISL_5533331	AY.39.1.2	Australia	NA	Ref	312
Australia/NSW-ICPMR-4154/2021|EPI_ISL_3539693|2021-08-12	2021-08-12	EPI_ISL_3539693	AY.39.1.3	Australia	NA	Ref	313
Australia/VIC26566/2021|EPI_ISL_6589090|2021-11-03	2021-11-03	EPI_ISL_6589090	AY.39.1.4	Australia	NA	Ref	314
England/ALDP-1623754/2021|OU314262.1|2021-06-02	2021-06-02	OU314262.1	AY.4	England	NA	Ref	315
England/ALDP-167A2A8/2021|OU344247.1|2021-06-07	2021-06-07	OU344247.1	AY.4	England	NA	Ref	316
England/ALDP-178D54E/2021|OU372415.1|2021-06-18	2021-06-18	OU372415.1	AY.4	England	NA	Ref	317
England/NORT-1BD3202/2021|OU396757.1|2021-06-12	2021-06-12	OU396757.1	AY.4	England	NA	Ref	318
England/PLYM-180CB9F/2021|OU398404.1|2021-06-30	2021-06-30	OU398404.1	AY.4	England	NA	Ref	319
England/MILK-181F5E6/2021|OU399973.1|2021-06-30	2021-06-30	OU399973.1	AY.4	England	NA	Ref	320
England/ALDP-189BC29/2021|OU429600.1|2021-07-05	2021-07-05	OU429600.1	AY.4	England	NA	Ref	321
England/MILK-18E4CE5/2021|OU439021.1|2021-07-09	2021-07-09	OU439021.1	AY.4	England	NA	Ref	322
England/ALDP-19602FD/2021|OU454540.1|2021-07-16	2021-07-16	OU454540.1	AY.4	England	NA	Ref	323
Scotland/QEUH-196ABDA/2021|OU462289.1|2021-07-16	2021-07-16	OU462289.1	AY.4	Scotland	NA	Ref	324
England/NORT-1BE3BF5/2021|OU488715.1|2021-07-15	2021-07-15	OU488715.1	AY.4	England	NA	Ref	325
England/ALDP-1A786F5/2021|OU510180.1|2021-07-30	2021-07-30	OU510180.1	AY.4	England	NA	Ref	326
England/BRBR-1A7ECFD/2021|OU524070.1|2021-07-29	2021-07-29	OU524070.1	AY.4	England	NA	Ref	327
England/MILK-1AA6CED/2021|OU543160.1|2021-08-01	2021-08-01	OU543160.1	AY.4	England	NA	Ref	328
England/BRBR-1B4C644/2021|OU547034.1|2021-08-08	2021-08-08	OU547034.1	AY.4	England	NA	Ref	329
England/BRBR-1B41C98/2021|OU552582.1|2021-08-08	2021-08-08	OU552582.1	AY.4	England	NA	Ref	330
England/MILK-1B8DA5A/2021|OU559024.1|2021-08-12	2021-08-12	OU559024.1	AY.4	England	NA	Ref	331
England/ALDP-1B7D431/2021|OU560288.1|2021-08-11	2021-08-11	OU560288.1	AY.4	England	NA	Ref	332
England/MILK-1B870C7/2021|OU564264.1|2021-08-12	2021-08-12	OU564264.1	AY.4	England	NA	Ref	333
England/NORT-1BF364C/2021|OU594129.1|2021-08-03	2021-08-03	OU594129.1	AY.4	England	NA	Ref	334
England/ALDP-1C35D39/2021|OU602164.1|2021-08-20	2021-08-20	OU602164.1	AY.4	England	NA	Ref	335
Scotland/QEUH-1C1AFDA/2021|OU604108.1|2021-08-19	2021-08-19	OU604108.1	AY.4	Scotland	NA	Ref	336
Scotland/QEUH-1C30CD7/2021|OU610771.1|2021-08-19	2021-08-19	OU610771.1	AY.4	Scotland	NA	Ref	337
England/MILK-1C4AF95/2021|OU618571.1|2021-08-21	2021-08-21	OU618571.1	AY.4	England	NA	Ref	338
England/ALDP-1CC2733/2021|OU634696.1|2021-08-25	2021-08-25	OU634696.1	AY.4	England	NA	Ref	339
England/NORW-301047D/2021|OU660604.1|2021-08-01	2021-08-01	OU660604.1	AY.4	England	NA	Ref	340
England/BRBR-1D38A4D/2021|OU680553.1|2021-08-31	2021-08-31	OU680553.1	AY.4	England	NA	Ref	341
Wales/ALDP-1CEA146/2021|OU694983.1|2021-08-27	2021-08-27	OU694983.1	AY.4	Wales	NA	Ref	342
England/NEWC-1D2327A/2021|OU695007.1|2021-08-26	2021-08-26	OU695007.1	AY.4	England	NA	Ref	343
Scotland/QEUH-1D40F34/2021|OU697713.1|2021-09-01	2021-09-01	OU697713.1	AY.4	Scotland	NA	Ref	344
England/MILK-1DDF626/2021|OU704364.1|2021-09-08	2021-09-08	OU704364.1	AY.4	England	NA	Ref	345
England/MILK-1E6252A/2021|OU724586.1|2021-09-13	2021-09-13	OU724586.1	AY.4	England	NA	Ref	346
England/BRBR-1E4D76B/2021|OU727507.1|2021-09-13	2021-09-13	OU727507.1	AY.4	England	NA	Ref	347
Wales/ALDP-1E4258A/2021|OU730399.1|2021-09-10	2021-09-10	OU730399.1	AY.4	Wales	NA	Ref	348
Scotland/QEUH-1ED5B3F/2021|OU778250.1|2021-09-19	2021-09-19	OU778250.1	AY.4	Scotland	NA	Ref	349
England/MILK-1F7BA2E/2021|OU826281.1|2021-09-26	2021-09-26	OU826281.1	AY.4	England	NA	Ref	350
England/PLYM-1FE213C/2021|OU831981.1|2021-09-29	2021-09-29	OU831981.1	AY.4	England	NA	Ref	351
England/MILK-2035D14/2021|OU847762.1|2021-10-04	2021-10-04	OU847762.1	AY.4	England	NA	Ref	352
England/ALDP-205C9E6/2021|OU853387.1|2021-10-04	2021-10-04	OU853387.1	AY.4	England	NA	Ref	353
England/ALDP-20AFA1E/2021|OU878669.1|2021-10-08	2021-10-08	OU878669.1	AY.4	England	NA	Ref	354
Scotland/QEUH-206C039/2021|OU885042.1|2021-10-06	2021-10-06	OU885042.1	AY.4	Scotland	NA	Ref	355
Scotland/QEUH-20C70D2/2021|OU892610.1|2021-10-10	2021-10-10	OU892610.1	AY.4	Scotland	NA	Ref	356
England/ALDP-277C0C6/2021|OU893148.1|2021-10-15	2021-10-15	OU893148.1	AY.4	England	NA	Ref	357
England/ALDP-2752B6B/2021|OU902934.1|2021-10-14	2021-10-14	OU902934.1	AY.4	England	NA	Ref	358
England/QEUH-27D7023/2021|OU947928.1|2021-10-20	2021-10-20	OU947928.1	AY.4	England	NA	Ref	359
England/NEWC-28170AE/2021|OU954581.1|2021-10-22	2021-10-22	OU954581.1	AY.4	England	NA	Ref	360
England/MILK-284D573/2021|OU981114.1|2021-10-24	2021-10-24	OU981114.1	AY.4	England	NA	Ref	361
England/NEWC-286A288/2021|OV021807.1|2021-10-26	2021-10-26	OV021807.1	AY.4	England	NA	Ref	362
Scotland/QEUH-28B0E43/2021|OV026689.1|2021-10-29	2021-10-29	OV026689.1	AY.4	Scotland	NA	Ref	363
England/ALDP-2882536/2021|OV033650.1|2021-10-27	2021-10-27	OV033650.1	AY.4	England	NA	Ref	364
England/BRBR-29943EB/2021|OV061371.1|2021-11-06	2021-11-06	OV061371.1	AY.4	England	NA	Ref	365
England/MILK-29CD3AD/2021|OV073014.1|2021-11-08	2021-11-08	OV073014.1	AY.4	England	NA	Ref	366
England/MILK-2937AC7/2021|OV092044.1|2021-11-02	2021-11-02	OV092044.1	AY.4	England	NA	Ref	367
Scotland/QEUH-29C35B0/2021|OV098510.1|2021-11-08	2021-11-08	OV098510.1	AY.4	Scotland	NA	Ref	368
England/PLYM-2AC1A49/2021|OV157777.1|2021-11-16	2021-11-16	OV157777.1	AY.4	England	NA	Ref	369
England/ALDP-2B00E8D/2021|OV230398.1|2021-11-15	2021-11-15	OV230398.1	AY.4	England	NA	Ref	370
England/ALDP-2B998A9/2021|OV242140.1|2021-11-22	2021-11-22	OV242140.1	AY.4	England	NA	Ref	371
England/ALDP-2C36807/2021|OV278449.1|2021-11-27	2021-11-27	OV278449.1	AY.4	England	NA	Ref	372
England/MILK-2CAB2F0/2021|OV303815.1|2021-11-30	2021-11-30	OV303815.1	AY.4	England	NA	Ref	373
England/MILK-2CCD94E/2021|OV347581.1|2021-11-26	2021-11-26	OV347581.1	AY.4	England	NA	Ref	374
England/MILK-2CA30EF/2021|OV399508.1|2021-11-29	2021-11-29	OV399508.1	AY.4	England	NA	Ref	375
England/MILK-2D67E37/2021|OV459519.1|2021-12-05	2021-12-05	OV459519.1	AY.4	England	NA	Ref	376
England/BRBR-2E945FF/2021|OV556867.1|2021-12-12	2021-12-12	OV556867.1	AY.4	England	NA	Ref	377
England/ALDP-2FBB95F/2021|OV647113.1|2021-12-17	2021-12-17	OV647113.1	AY.4	England	NA	Ref	378
Denmark/DCGC-124119/2021|OV911709.1|2021-07-04	2021-07-04	OV911709.1	AY.4	Denmark	NA	Ref	379
Scotland/CVR9174/2021|OW107076.1|2021-07-30	2021-07-30	OW107076.1	AY.4	Scotland	NA	Ref	380
England/NORW-310AF34/2021|OW107505.2|2021-12-25	2021-12-25	OW107505.2	AY.4	England	NA	Ref	381
Denmark/DCGC-149627/2021|OW339491.1|2021-08-09	2021-08-09	OW339491.1	AY.4	Denmark	NA	Ref	382
Denmark/DCGC-170520/2021|OW381600.1|2021-09-07	2021-09-07	OW381600.1	AY.4	Denmark	NA	Ref	383
Scotland/CVR8417/2021|OW510985.1|2021-07-05	2021-07-05	OW510985.1	AY.4	Scotland	NA	Ref	384
Canada/SK-RRPL-360485/2021|EPI_ISL_10362349|2021-12-10	2021-12-10	EPI_ISL_10362349	AY.4	Canada	NA	Ref	385
Ireland/D-NVRL-S21IRL00128605/2021|EPI_ISL_3298551|2021-07-24	2021-07-24	EPI_ISL_3298551	AY.4	Ireland	NA	Ref	386
Gibraltar/EXP_14082021-1440335-5/2021|EPI_ISL_3742578|2021-08-13	2021-08-13	EPI_ISL_3742578	AY.4	Gibraltar	NA	Ref	387
Ireland/DL-NVRL-M37IRL33838/2021|EPI_ISL_5302286|2021-09-06	2021-09-06	EPI_ISL_5302286	AY.4	Ireland	NA	Ref	388
Spain/NC-CHN-01005205/2021|EPI_ISL_6133353|2021-09-29	2021-09-29	EPI_ISL_6133353	AY.4	Spain	NA	Ref	389
Sweden/01_SE100_21CS106098/2021|EPI_ISL_6778295|2021-11-13	2021-11-13	EPI_ISL_6778295	AY.4	Sweden	NA	Ref	390
Poland/1073SNR21_wsserze/2021|EPI_ISL_6833169|2021-11-04	2021-11-04	EPI_ISL_6833169	AY.4	Poland	NA	Ref	391
Slovenia/17-069623-KR/2021|EPI_ISL_7243510|2021-11-01	2021-11-01	EPI_ISL_7243510	AY.4	Slovenia	NA	Ref	392
Ireland/TA-NVRL-M21IRL00293113/2021|EPI_ISL_7568969|2021-10-26	2021-10-26	EPI_ISL_7568969	AY.4	Ireland	NA	Ref	393
Germany/BW-RKI-I-426273/2021|EPI_ISL_8674583|2021-12-30	2021-12-30	EPI_ISL_8674583	AY.4	Germany	NA	Ref	394
Germany/BW-RKI-I-436757/2021|EPI_ISL_9053398|2021-12-22	2021-12-22	EPI_ISL_9053398	AY.4	Germany	NA	Ref	395
Northern_Ireland/NIRE-016356/2021|2021-11-27	2021-11-27	NA	AY.4	Northern Ireland	NA	Ref	396
Wales/PHWC-PYC9HS/2021|2021-07-02	2021-07-02	NA	AY.4	Wales	NA	Ref	397
England/PHEC-YYBJUEK/2021|2021-08-30	2021-08-30	NA	AY.4	England	NA	Ref	398
Northern_Ireland/NIRE-01235d/2021|2021-09-18	2021-09-18	NA	AY.4	Northern Ireland	NA	Ref	399
England/PORT-1E856D3/2021|2021-07-17	2021-07-17	NA	AY.4	England	NA	Ref	400
England/PHWC-PYO8RS/2021|2021-07-08	2021-07-08	NA	AY.4	England	NA	Ref	401
England/PHWC-PDFNKD/2021|2021-08-09	2021-08-09	NA	AY.4	England	NA	Ref	402
Wales/PHWC-PR66XJ/2021|2021-11-01	2021-11-01	NA	AY.4	Wales	NA	Ref	403
Wales/PHWC-PGOBJC/2021|2021-12-19	2021-12-19	NA	AY.4	Wales	NA	Ref	404
England/PHEP-YYBM5A7/2021|2021-10-14	2021-10-14	NA	AY.4	England	NA	Ref	405
England/PHEC-3N067ND5/2021|2021-10-25	2021-10-25	NA	AY.4	England	NA	Ref	406
England/MILK-16C0847/2021|2021-06-13	2021-06-13	NA	AY.4	England	NA	Ref	407
England/PHEP-YYNCF9N/2021|2021-11-30	2021-11-30	NA	AY.4	England	NA	Ref	408
Scotland/QEUH-27C5714/2021|2021-10-19	2021-10-19	NA	AY.4	Scotland	NA	Ref	409
England/PHEC-YYB131H/2021|2021-12-07	2021-12-07	NA	AY.4	England	NA	Ref	410
Northern_Ireland/NIRE-0136a1/2021|2021-10-07	2021-10-07	NA	AY.4	Northern Ireland	NA	Ref	411
Scotland/EDB27682/2021|2021-10-18	2021-10-18	NA	AY.4	Scotland	NA	Ref	412
Wales/PHWC-PYPJJT/2021|2021-07-01	2021-07-01	NA	AY.4	Wales	NA	Ref	413
England/PHEC-Y303Y662/2021|2021-09-09	2021-09-09	NA	AY.4	England	NA	Ref	414
England/PHEC-350675/2021|2021-08-12	2021-08-12	NA	AY.4	England	NA	Ref	415
Wales/PHWC-PDHI56/2021|2021-09-23	2021-09-23	NA	AY.4	Wales	NA	Ref	416
Wales/PHWC-PRA8MW/2021|2021-10-24	2021-10-24	NA	AY.4	Wales	NA	Ref	417
England/PHEC-YYB1RSJ/2021|2021-12-03	2021-12-03	NA	AY.4	England	NA	Ref	418
England/PHWC-PYWEJD/2021|2021-07-16	2021-07-16	NA	AY.4	England	NA	Ref	419
England/PHEC-YYBSM5O/2021|2021-12-22	2021-12-22	NA	AY.4	England	NA	Ref	420
Wales/PHWC-PFZXN9/2021|2021-11-24	2021-11-24	NA	AY.4	Wales	NA	Ref	421
Wales/PHWC-PRKRUD/2021|2021-10-06	2021-10-06	NA	AY.4	Wales	NA	Ref	422
Wales/PHWC-PDCBZ5/2021|2021-08-24	2021-08-24	NA	AY.4	Wales	NA	Ref	423
England/CAMB-AA665B/2021|2021-06-09	2021-06-09	NA	AY.4	England	NA	Ref	424
Scotland/CVR8728/2021|2021-07-14	2021-07-14	NA	AY.4	Scotland	NA	Ref	425
England/PHEC-V303VB72/2021|2021-07-20	2021-07-20	NA	AY.4	England	NA	Ref	426
England/PHEP-YYBSWST/2021|2021-10-21	2021-10-21	NA	AY.4	England	NA	Ref	427
Wales/PHWC-PYIO7O/2021|2021-07-19	2021-07-19	NA	AY.4	Wales	NA	Ref	428
Wales/PHWC-PGNTFB/2021|2021-12-04	2021-12-04	NA	AY.4	Wales	NA	Ref	429
Wales/PHWC-PD7XKF/2021|2021-09-17	2021-09-17	NA	AY.4	Wales	NA	Ref	430
Denmark/2021|OW705383.1|2021-12-20	2021-12-20	OW705383.1	AY.4	Denmark	NA	Ref	431
IMS-10004-CVDP-73E7C079-A78C-49E7-A308-E02BAC3C7682|OV119659.1|2021-10-22	2021-10-22	OV119659.1	AY.4	Germany	NA	Ref	432
Molecular_surveillance_of_SARS-CoV-2_in_Germany|OV359131.1|2021-09-20	2021-09-20	OV359131.1	AY.4	Germany	NA	Ref	433
Molecular_surveillance_of_SARS-CoV-2_in_Germany|OV384105.1|2021-09-17	2021-09-17	OV384105.1	AY.4	Germany	NA	Ref	434
England/QEUH-2859F85/2021|OU995768.1|2021-10-25	2021-10-25	OU995768.1	AY.4.2	England	NA	Ref	435
England/NORW-30B4136/2021|OV043927.1|2021-11-09	2021-11-09	OV043927.1	AY.4.2	England	NA	Ref	436
England/ALDP-2AD8EE9/2021|OV164605.1|2021-11-17	2021-11-17	OV164605.1	AY.4.2	England	NA	Ref	437
England/BRBR-2B11117/2021|OV170856.1|2021-11-18	2021-11-18	OV170856.1	AY.4.2	England	NA	Ref	438
England/NORT-YY4JR4/2021|OV315966.1|2021-11-29	2021-11-29	OV315966.1	AY.4.2	England	NA	Ref	439
England/QEUH-2D31CD2/2021|OV449184.1|2021-12-03	2021-12-03	OV449184.1	AY.4.2	England	NA	Ref	440
England/HSLL-2DF7889/2021|OV541628.1|2021-12-08	2021-12-08	OV541628.1	AY.4.2	England	NA	Ref	441
England/PLYM-2EAE307/2021|OV563028.1|2021-12-14	2021-12-14	OV563028.1	AY.4.2	England	NA	Ref	442
Denmark/DCGC-251167/2021|OW614903.1|2021-12-01	2021-12-01	OW614903.1	AY.4.2	Denmark	NA	Ref	443
Denmark/DCGC-264552/2021|OW620475.1|2021-12-04	2021-12-04	OW620475.1	AY.4.2	Denmark	NA	Ref	444
Norway/32621/2021|EPI_ISL_8610649|2021-12-13	2021-12-13	EPI_ISL_8610649	AY.4.2	Norway	NA	Ref	445
England/DHSC-CYNOQR5/2021|2021-12-24	2021-12-24	NA	AY.4.2	England	NA	Ref	446
Wales/PHWC-PFJYDJ/2021|2021-11-07	2021-11-07	NA	AY.4.2	Wales	NA	Ref	447
England/PHEC-YYBW47B/2021|2021-12-15	2021-12-15	NA	AY.4.2	England	NA	Ref	448
Wales/PHWC-PF4W5B/2021|2021-11-25	2021-11-25	NA	AY.4.2	Wales	NA	Ref	449
Wales/PHWC-PFUGDQ/2021|2021-11-18	2021-11-18	NA	AY.4.2	Wales	NA	Ref	450
England/PHEP-YYN43QW/2021|2021-12-15	2021-12-15	NA	AY.4.2	England	NA	Ref	451
Wales/PHWC-PR5UH9/2021|2021-10-25	2021-10-25	NA	AY.4.2	Wales	NA	Ref	452
England/BRBR-272E8AD/2021|OU891349.1|2021-10-11	2021-10-11	OU891349.1	AY.4.2.1	England	NA	Ref	453
England/ALDP-2CD0544/2021|OV347564.1|2021-11-30	2021-11-30	OV347564.1	AY.4.2.1	England	NA	Ref	454
England/PLYM-27B97C8/2021|OU911785.1|2021-10-18	2021-10-18	OU911785.1	AY.4.2.2	England	NA	Ref	455
Scotland/QEUH-2D6D6C0/2021|OV462229.1|2021-12-05	2021-12-05	OV462229.1	AY.4.2.2	Scotland	NA	Ref	456
England/ALDP-2D817E1/2021|OV473852.1|2021-12-06	2021-12-06	OV473852.1	AY.4.2.2	England	NA	Ref	457
England/MILK-2EEC3EF/2021|OV576240.1|2021-12-15	2021-12-15	OV576240.1	AY.4.2.2	England	NA	Ref	458
England/PHEC-3X041X33/2021|2021-12-21	2021-12-21	NA	AY.4.2.2	England	NA	Ref	459
Germany/BY-RKI-I-1051787/2021|EPI_ISL_16145919|2021-12-17	2021-12-17	EPI_ISL_16145919	AY.4.4	Germany	NA	Ref	460
Lithuania/LTU000_KUL_5207095/2021|EPI_ISL_4951439|2021-09-07	2021-09-07	EPI_ISL_4951439	AY.4.5	Lithuania	NA	Ref	461
Sweden/01_SE100_21CS513333/2021|EPI_ISL_6037161|2021-10-27	2021-10-27	EPI_ISL_6037161	AY.4.5	Sweden	NA	Ref	462
Italy/SIC_CQRC_2854203/2021|EPI_ISL_7399100|2021-11-23	2021-11-23	EPI_ISL_7399100	AY.4.5	Italy	NA	Ref	463
Belgium/UGent-12926/2021|EPI_ISL_9753627|2021-11-09	2021-11-09	EPI_ISL_9753627	AY.4.5	Belgium	NA	Ref	464
Denmark/DCGC-174814/2021|OW357658.1|2021-09-21	2021-09-21	OW357658.1	AY.4.6	Denmark	NA	Ref	465
Molecular_surveillance_of_SARS-CoV-2_in_Germany|OV390863.1|2021-09-24	2021-09-24	OV390863.1	AY.4.6	Germany	NA	Ref	466
England/PHEC-R304R607/2021|2021-08-06	2021-08-06	NA	AY.4.7	England	NA	Ref	467
England/MILK-2B77276/2021|OV230173.1|2021-11-21	2021-11-21	OV230173.1	AY.4.8	England	NA	Ref	468
England/PLYM-2DB9BC6/2021|OV483068.1|2021-12-08	2021-12-08	OV483068.1	AY.4.8	England	NA	Ref	469
Germany/BY-RKI-I-231217/2021|EPI_ISL_4226077|2021-09-03	2021-09-03	EPI_ISL_4226077	AY.41	Germany	NA	Ref	470
Italy/CAL_UNICZ_Laboratorio_di_Genomica_Universita_di_Catanzaro_02x978dc/2021|EPI_ISL_10809260|2021-12-20	2021-12-20	EPI_ISL_10809260	AY.42	Italy	NA	Ref	471
France/IDF-HMN-21072270223/2021|EPI_ISL_3478775|2021-07-22	2021-07-22	EPI_ISL_3478775	AY.42	France	NA	Ref	472
Brazil/GO-HLAGYN-1887728/2021|EPI_ISL_4890124|2021-09-20	2021-09-20	EPI_ISL_4890124	AY.42	Brazil	NA	Ref	473
USA/CA-CDC-FG-117010/2021|OK186856.1|2021-09-07	2021-09-07	OK186856.1	AY.43	USA	NA	Ref	474
FRA/IHUCOVID-044314_Nova1/2021|ON432827.1|2021-11-08	2021-11-08	ON432827.1	AY.43	France	NA	Ref	475
England/ALDP-1ECCE41/2021|OU963086.1|2021-09-16	2021-09-16	OU963086.1	AY.43	England	NA	Ref	476
England/MILK-29A4BB3/2021|OV068871.1|2021-11-06	2021-11-06	OV068871.1	AY.43	England	NA	Ref	477
England/NORT-YYCJMJ/2021|OV121221.1|2021-10-17	2021-10-17	OV121221.1	AY.43	England	NA	Ref	478
England/MILK-2B32435/2021|OV204409.1|2021-11-20	2021-11-20	OV204409.1	AY.43	England	NA	Ref	479
England/MILK-2B55BFB/2021|OV215046.1|2021-11-21	2021-11-21	OV215046.1	AY.43	England	NA	Ref	480
England/MILK-2D780D3/2021|OV453775.1|2021-12-06	2021-12-06	OV453775.1	AY.43	England	NA	Ref	481
Denmark/DCGC-138115/2021|OW249409.1|2021-07-24	2021-07-24	OW249409.1	AY.43	Denmark	NA	Ref	482
Denmark/DCGC-222799/2021|OW568456.1|2021-11-14	2021-11-14	OW568456.1	AY.43	Denmark	NA	Ref	483
Denmark/DCGC-238254/2021|OW581865.1|2021-11-22	2021-11-22	OW581865.1	AY.43	Denmark	NA	Ref	484
France/NOR_UCN_CHU-Caen_1103264890/2021|EPI_ISL_11036766|2021-10-27	2021-10-27	EPI_ISL_11036766	AY.43	France	NA	Ref	485
France/NAQ-ALPIGENE-2107210275/2021|EPI_ISL_11449402|2021-07-16	2021-07-16	EPI_ISL_11449402	AY.43	France	NA	Ref	486
Austria/KILM1181/2021|EPI_ISL_3368499|2021-07-29	2021-07-29	EPI_ISL_3368499	AY.43	Austria	NA	Ref	487
France/NAQ-HCL021142951001/2021|EPI_ISL_3635648|2021-07-20	2021-07-20	EPI_ISL_3635648	AY.43	France	NA	Ref	488
Spain/CL-COV09370/2021|EPI_ISL_3645636|2021-07-23	2021-07-23	EPI_ISL_3645636	AY.43	Spain	NA	Ref	489
Croatia/8101/2021|EPI_ISL_3717605|2021-08-09	2021-08-09	EPI_ISL_3717605	AY.43	Croatia	NA	Ref	490
Sweden/SE00613860/2021|EPI_ISL_3783596|2021-08-02	2021-08-02	EPI_ISL_3783596	AY.43	Sweden	NA	Ref	491
Netherlands/UT-RIVM-54257/2021|EPI_ISL_3917209|2021-08-15	2021-08-15	EPI_ISL_3917209	AY.43	Netherlands	NA	Ref	492
Belgium/Briant-12114956301/2021|EPI_ISL_4204700|2021-09-02	2021-09-02	EPI_ISL_4204700	AY.43	Belgium	NA	Ref	493
Germany/BW-RKI-I-236281/2021|EPI_ISL_4229788|2021-09-07	2021-09-07	EPI_ISL_4229788	AY.43	Germany	NA	Ref	494
Slovenia/5C-035453-KP/2021|EPI_ISL_5105319|2021-09-01	2021-09-01	EPI_ISL_5105319	AY.43	Slovenia	NA	Ref	495
Luxembourg/LNS6532987/2021|EPI_ISL_5395157|2021-09-28	2021-09-28	EPI_ISL_5395157	AY.43	Luxembourg	NA	Ref	496
Spain/CT-HUVH-E08772/2021|EPI_ISL_6268749|2021-11-06	2021-11-06	EPI_ISL_6268749	AY.43	Spain	NA	Ref	497
Croatia/13942/2021|EPI_ISL_6929863|2021-11-06	2021-11-06	EPI_ISL_6929863	AY.43	Croatia	NA	Ref	498
Slovenia/17-114434-CE/2021|EPI_ISL_7926442|2021-11-19	2021-11-19	EPI_ISL_7926442	AY.43	Slovenia	NA	Ref	499
Germany/NW-RKI-I-390184/2021|EPI_ISL_8222085|2021-12-14	2021-12-14	EPI_ISL_8222085	AY.43	Germany	NA	Ref	500
Germany/HB-RKI-I-410604/2021|EPI_ISL_8248928|2021-12-15	2021-12-15	EPI_ISL_8248928	AY.43	Germany	NA	Ref	501
Germany/NW-RKI-I-414443/2021|EPI_ISL_8413049|2021-12-22	2021-12-22	EPI_ISL_8413049	AY.43	Germany	NA	Ref	502
England/PHEP-YYNGRE6/2021|2021-11-21	2021-11-21	NA	AY.43	England	NA	Ref	503
England/PHEC-Q303QFB2/2021|2021-07-21	2021-07-21	NA	AY.43	England	NA	Ref	504
Molecular_surveillance_of_SARS-CoV-2_in_Germany|OV198052.1|2021-12-02	2021-12-02	OV198052.1	AY.43	Germany	NA	Ref	505
Molecular_surveillance_of_SARS-CoV-2_in_Germany|OV199283.1|2021-11-10	2021-11-10	OV199283.1	AY.43	Germany	NA	Ref	506
Molecular_surveillance_of_SARS-CoV-2_in_Germany|OV208363.1|2021-11-30	2021-11-30	OV208363.1	AY.43	Germany	NA	Ref	507
Molecular_surveillance_of_SARS-CoV-2_in_Germany|OV397047.1|2021-09-28	2021-09-28	OV397047.1	AY.43	Germany	NA	Ref	508
IMS-10150-CVDP-00C8D65D-DE75-4CC1-AC7C-503C74B6A9D8|OV665067.1|2021-12-20	2021-12-20	OV665067.1	AY.43	Germany	NA	Ref	509
Netherlands/GE-RIVM-80113/2021|EPI_ISL_8724233|2021-12-29	2021-12-29	EPI_ISL_8724233	AY.43.8	Netherlands	NA	Ref	510
Slovakia/UVZ_PL79_C2_36073/2021|EPI_ISL_7167639|2021-11-13	2021-11-13	EPI_ISL_7167639	AY.43.9	Slovakia	NA	Ref	511
USA/UT-UPHL-210621338790/2021|MZ506101.1|2021-06-10	2021-06-10	MZ506101.1	AY.44	USA	NA	Ref	512
USA/UT-UPHL-210707171454/2021|MZ728149.1|2021-06-21	2021-06-21	MZ728149.1	AY.44	USA	NA	Ref	513
USA/UT-UPHL-210806413174/2021|MZ834925.1|2021-07-27	2021-07-27	MZ834925.1	AY.44	USA	NA	Ref	514
USA/WA-CDC-FG-089224/2021|OK055259.1|2021-08-16	2021-08-16	OK055259.1	AY.44	USA	NA	Ref	515
USA/MN-CDC-IBX842023783980/2021|OK304960.1|2021-09-06	2021-09-06	OK304960.1	AY.44	USA	NA	Ref	516
USA/CA-LACPHL-AF03062/2021|OK356314.1|2021-08-04	2021-08-04	OK356314.1	AY.44	USA	NA	Ref	517
USA/UT-CDC-ASC210102203/2021|OK389929.1|2021-09-02	2021-09-02	OK389929.1	AY.44	USA	NA	Ref	518
USA/CO-CDPHE-2101824503/2021|OK469028.1|2021-09-19	2021-09-19	OK469028.1	AY.44	USA	NA	Ref	519
USA/FL-BPHL-10020/2021|OK571289.1|2021-07-15	2021-07-15	OK571289.1	AY.44	USA	NA	Ref	520
USA/OKPHLCOV0000544/2021|OL318881.1|2021-07-23	2021-07-23	OL318881.1	AY.44	USA	NA	Ref	521
USA/OR-CDC-LC0335238/2021|OL326606.1|2021-10-11	2021-10-11	OL326606.1	AY.44	USA	NA	Ref	522
USA/AZ-ASU19542/2021|OL333279.1|2021-10-19	2021-10-19	OL333279.1	AY.44	USA	NA	Ref	523
USA/AZ-ASU18709/2021|OL336969.1|2021-10-14	2021-10-14	OL336969.1	AY.44	USA	NA	Ref	524
USA/CA-CDC-FG-154732/2021|OL340377.1|2021-10-21	2021-10-21	OL340377.1	AY.44	USA	NA	Ref	525
USA/MA-CDC-QDX29691779/2021|OL350288.1|2021-10-08	2021-10-08	OL350288.1	AY.44	USA	NA	Ref	526
USA/WI-CDC-ASC210336391/2021|OL387550.1|2021-10-06	2021-10-06	OL387550.1	AY.44	USA	NA	Ref	527
USA/CA-CDPH-3000248163/2021|OL410883.1|2021-10-10	2021-10-10	OL410883.1	AY.44	USA	NA	Ref	528
USA/CA-CDC-FG-161210/2021|OL418466.1|2021-11-01	2021-11-01	OL418466.1	AY.44	USA	NA	Ref	529
USA/IN-CDC-ASC210490295/2021|OL479291.1|2021-10-22	2021-10-22	OL479291.1	AY.44	USA	NA	Ref	530
USA/WI-CDC-ASC210441774/2021|OL511252.1|2021-10-27	2021-10-27	OL511252.1	AY.44	USA	NA	Ref	531
USA/MN-UMGC-22743/2021|OL617170.1|2021-11-04	2021-11-04	OL617170.1	AY.44	USA	NA	Ref	532
USA/WV-CDC-IBX787321534380/2021|OL762069.1|2021-11-20	2021-11-20	OL762069.1	AY.44	USA	NA	Ref	533
USA/PA-CDC-LC0400822/2021|OL837520.1|2021-11-25	2021-11-25	OL837520.1	AY.44	USA	NA	Ref	534
USA/NY-CDC-ASC210713152/2021|OL939401.1|2021-11-23	2021-11-23	OL939401.1	AY.44	USA	NA	Ref	535
USA/CA-CDC-FG-213472/2021|OM092678.1|2021-12-21	2021-12-21	OM092678.1	AY.44	USA	NA	Ref	536
USA/WA-CDC-UW21122894993/2021|OM232686.1|2021-12-28	2021-12-28	OM232686.1	AY.44	USA	NA	Ref	537
USA/KS-CDC-2-5508198/2022|OM621950.1|2022-01-05	2022-01-05	OM621950.1	AY.44	USA	NA	Ref	538
USA/CO-CDPHE-2103078134/2021|ON226128.1|2021-11-09	2021-11-09	ON226128.1	AY.44	USA	NA	Ref	539
USA/WY-WYPHL-21127110/2021|EPI_ISL_10701161|2021-10-14	2021-10-14	EPI_ISL_10701161	AY.44	USA	NA	Ref	540
USA/FL-Mayo21555/2021|EPI_ISL_13685953|2021-09-23	2021-09-23	EPI_ISL_13685953	AY.44	USA	NA	Ref	541
USA/UT-UPHL-210806449364-7-7/2021|EPI_ISL_3745298|2021-07-07	2021-07-07	EPI_ISL_3745298	AY.44	USA	NA	Ref	542
USA/UT-UPHL-210806804663-7-27/2021|EPI_ISL_3745419|2021-07-27	2021-07-27	EPI_ISL_3745419	AY.44	USA	NA	Ref	543
USA/CA-CDPH-3000128465/2021|EPI_ISL_4491079|2021-07-26	2021-07-26	EPI_ISL_4491079	AY.44	USA	NA	Ref	544
USA/ME-HETL-J8948/2021|EPI_ISL_6534158|2021-10-15	2021-10-15	EPI_ISL_6534158	AY.44	USA	NA	Ref	545
USA/MA-MASPHL-06541/2021|EPI_ISL_8407706|2021-09-12	2021-09-12	EPI_ISL_8407706	AY.44	USA	NA	Ref	546
USA/WY-WYPHL-21120766/2021|EPI_ISL_8902923|2021-12-02	2021-12-02	EPI_ISL_8902923	AY.44	USA	NA	Ref	547
USA/CA-HLX-STM-0006252-G08/2021|EPI_ISL_9541282|2021-07-24	2021-07-24	EPI_ISL_9541282	AY.44	USA	NA	Ref	548
OX300120.1|2021-10-26	2021-10-26	OX300120.1	AY.44	Iceland	NA	Ref	549
Botswana/R20B88_BHP_AAB72748/2021|EPI_ISL_2820462|2021-06-25	2021-06-25	EPI_ISL_2820462	AY.45	Botswana	NA	Ref	550
SouthAfrica/KRISP-K019328/2021|EPI_ISL_2955448|2021-06-26	2021-06-26	EPI_ISL_2955448	AY.45	South Africa	NA	Ref	551
DRC/INRB-RDC-1388/2021|EPI_ISL_15297183|2021-08-26	2021-08-26	EPI_ISL_15297183	AY.46	Democratic Republic of the Congo	NA	Ref	552
Sweden/461847615156/2021|EPI_ISL_6135080|2021-09-01	2021-09-01	EPI_ISL_6135080	AY.46	Sweden	NA	Ref	553
Turkey/HSGM-E11300/2021|EPI_ISL_5331135|2021-09-28	2021-09-28	EPI_ISL_5331135	AY.46.2	Turkey	NA	Ref	554
USA/CO-CDPHE-2101671651/2021|OK396589.1|2021-08-18	2021-08-18	OK396589.1	AY.46.4	USA	NA	Ref	555
USA/SC-CDC-MMB10951117/2021|OL460464.1|2021-10-07	2021-10-07	OL460464.1	AY.46.4	USA	NA	Ref	556
USA/AZ-ASU10473/2021|EPI_ISL_3493287|2021-08-05	2021-08-05	EPI_ISL_3493287	AY.46.4	USA	NA	Ref	557
England/NEWC-1D94168/2021|OU669022.1|2021-09-04	2021-09-04	OU669022.1	AY.46.5	England	NA	Ref	558
England/MILK-1CFB528/2021|OU673625.1|2021-08-29	2021-08-29	OU673625.1	AY.46.5	England	NA	Ref	559
England/ALDP-1DAA967/2021|OU691204.1|2021-09-05	2021-09-05	OU691204.1	AY.46.5	England	NA	Ref	560
Germany/HB-RKI-I-400349/2021|EPI_ISL_8229663|2021-12-11	2021-12-11	EPI_ISL_8229663	AY.46.6	Germany	NA	Ref	561
Molecular_surveillance_of_SARS-CoV-2_in_Germany|OV201922.1|2021-11-25	2021-11-25	OV201922.1	AY.46.6	Germany	NA	Ref	562
Molecular_surveillance_of_SARS-CoV-2_in_Germany|OV347589.1|2021-09-01	2021-09-01	OV347589.1	AY.46.6	Germany	NA	Ref	563
Luxembourg/LNS6612947/2021|EPI_ISL_8792363|2021-12-27	2021-12-27	EPI_ISL_8792363	AY.46.6.1	Luxembourg	NA	Ref	564
USA/FL-CDC-LC0307125/2021|OK521172.1|2021-09-28	2021-09-28	OK521172.1	AY.47	USA	NA	Ref	565
USA/IA-CDC-LC0341858/2021|OL329865.1|2021-10-09	2021-10-09	OL329865.1	AY.47	USA	NA	Ref	566
USA/IL-C21WGS1922/2021|EPI_ISL_3644132|2021	2021	EPI_ISL_3644132	AY.47	USA	NA	Ref	567
USA/NV-NSPHL-418352/2021|EPI_ISL_5365117|2021-09-15	2021-09-15	EPI_ISL_5365117	AY.47	USA	NA	Ref	568
USA/NY-NYULH3570/2021|EPI_ISL_6315297|2021-09-08	2021-09-08	EPI_ISL_6315297	AY.47	USA	NA	Ref	569
USA/VA-CAV_VAS3N_00004097_01/2021|EPI_ISL_6865509|2021-09	2021-09-01	EPI_ISL_6865509	AY.47	USA	NA	Ref	570
USA/FL-Path-SAL-3908/2021|EPI_ISL_7933272|2021-08	2021-08-01	EPI_ISL_7933272	AY.47	USA	NA	Ref	571
England/QEUH-1A3CB0D/2021|OU495924.1|2021-07-26	2021-07-26	OU495924.1	AY.5	England	NA	Ref	572
England/ALDP-1AEFDC7/2021|OU537262.1|2021-08-04	2021-08-04	OU537262.1	AY.5	England	NA	Ref	573
England/NEWC-1ED4E73/2021|OU784954.1|2021-09-19	2021-09-19	OU784954.1	AY.5	England	NA	Ref	574
England/MILK-2A4BAED/2021|OV138377.1|2021-11-12	2021-11-12	OV138377.1	AY.5	England	NA	Ref	575
England/HSLL-2B8FBAD/2021|OV262565.1|2021-11-20	2021-11-20	OV262565.1	AY.5	England	NA	Ref	576
Poland/806/2021|EPI_ISL_5999419|2021-10-28	2021-10-28	EPI_ISL_5999419	AY.5	Poland	NA	Ref	577
Wales/PHWC-PDJA3G/2021|2021-08-23	2021-08-23	NA	AY.5	Wales	NA	Ref	578
IMS-10183-CVDP-B54F3B3D-9D89-45BF-8D67-1EB2A2F665E9|OU644632.1|2021-08-09	2021-08-09	OU644632.1	AY.5	Germany	NA	Ref	579
Molecular_surveillance_of_SARS-CoV-2_in_Germany|OV342583.1|2021-09-13	2021-09-13	OV342583.1	AY.5	Germany	NA	Ref	580
Portugal/PT12799/2021|EPI_ISL_3204702|2021-07-17	2021-07-17	EPI_ISL_3204702	AY.5.2	Portugal	NA	Ref	581
USA/VA-VTVAS3-GSC27916/2021|ON137631.1|2021-10-21	2021-10-21	ON137631.1	AY.5.3	USA	NA	Ref	582
USA/SC-CDC-QDX26947216/2021|MZ741630.1|2021-07-18	2021-07-18	MZ741630.1	AY.54	USA	NA	Ref	583
USA/NC-CDC-ASC210405667/2021|OK496020.1|2021-09-10	2021-09-10	OK496020.1	AY.54	USA	NA	Ref	584
Vietnam/NHTD-OUCRU1819/2021|EPI_ISL_10079216|2021-12-28	2021-12-28	EPI_ISL_10079216	AY.57	Vietnam	NA	Ref	585
Vietnam/HCMC_b05_24.11/2021|EPI_ISL_6101609|2021-08-29	2021-08-29	EPI_ISL_6101609	AY.57	Vietnam	NA	Ref	586
Italy/SIC-Palermo-CQRC-21073254-2021/2021|EPI_ISL_5056823|2021-08-21	2021-08-21	EPI_ISL_5056823	AY.58	Italy	NA	Ref	587
England/ALDP-19C5478/2021|OU462930.1|2021-07-19	2021-07-19	OU462930.1	AY.6	England	NA	Ref	588
England/BRBR-1AD0AE0/2021|OU526765.1|2021-08-02	2021-08-02	OU526765.1	AY.6	England	NA	Ref	589
England/PLYM-1CD11D9/2021|OU632473.1|2021-08-27	2021-08-27	OU632473.1	AY.6	England	NA	Ref	590
England/MILK-2ADF86C/2021|OV178290.1|2021-11-16	2021-11-16	OV178290.1	AY.6	England	NA	Ref	591
England/NORW-30F46AE/2021|OV320622.1|2021-11-16	2021-11-16	OV320622.1	AY.6	England	NA	Ref	592
Switzerland/BE-Risch-21B1902853/2021|EPI_ISL_6717764|2021-11-16	2021-11-16	EPI_ISL_6717764	AY.6	Switzerland	NA	Ref	593
Switzerland/ZH-ETHZ-33557966/2021|OU573921.2|2021-07-22	2021-07-22	OU573921.2	AY.60	Switzerland	NA	Ref	594
Italy/CAM-TIGEM-IZSM-COLLI-16304/2021|EPI_ISL_2725117|2021-06-16	2021-06-16	EPI_ISL_2725117	AY.61	Italy	NA	Ref	595
Belgium/IPG-710/2021|EPI_ISL_4254819|2021-09-05	2021-09-05	EPI_ISL_4254819	AY.66	Belgium	NA	Ref	596
CzechRepublic/CSQ0972/2021|EPI_ISL_4410385|2021-09-10	2021-09-10	EPI_ISL_4410385	AY.68	Czech Republic	NA	Ref	597
Germany/TH-RKI-I-258348/2021|EPI_ISL_4614465|2021-09-17	2021-09-17	EPI_ISL_4614465	AY.68	Germany	NA	Ref	598
Greece/316090/2021|EPI_ISL_10129141|2021-12-13	2021-12-13	EPI_ISL_10129141	AY.7.2	Greece	NA	Ref	599
Denmark/DCGC-171305/2021|OV828414.1|2021-09-08	2021-09-08	OV828414.1	AY.70	Denmark	NA	Ref	600
Germany/BY-RKI-I-195771/2021|EPI_ISL_3495326|2021-07-29	2021-07-29	EPI_ISL_3495326	AY.70	Germany	NA	Ref	601
Spain/CN-HUNSC_ITER_175040084/2021|EPI_ISL_14095619|2021-07-02	2021-07-02	EPI_ISL_14095619	AY.71	Spain	NA	Ref	602
Italy/UMB-IZSGC-301312.1.23/2021|EPI_ISL_3532677|2021-08-06	2021-08-06	EPI_ISL_3532677	AY.71	Italy	NA	Ref	603
USA/FL-BPHL-7966/2021|OK484694.1|2021-08-03	2021-08-03	OK484694.1	AY.74	USA	NA	Ref	604
USA/UT-CDC-LC0202626/2021|OK101044.1|2021-08-09	2021-08-09	OK101044.1	AY.75	USA	NA	Ref	605
USA/TX-CDC-ASC210524215/2021|OL651432.1|2021-11-06	2021-11-06	OL651432.1	AY.75	USA	NA	Ref	606
USA/CO-CDC-MMB12117677/2021|OM214400.1|2021-12-12	2021-12-12	OM214400.1	AY.75	USA	NA	Ref	607
Malaysia/UiTM0951/2021|EPI_ISL_9579027|2021-12-13	2021-12-13	EPI_ISL_9579027	AY.79	Malaysia	NA	Ref	608
England/QEUH-157DF36/2021|OU283526.1|2021-05-11	2021-05-11	OU283526.1	AY.8	England	NA	Ref	609
England/PLYM-1A7B1B5/2021|OU538348.1|2021-07-30	2021-07-30	OU538348.1	AY.8	England	NA	Ref	610
Germany/NW-RKI-I-236073/2021|EPI_ISL_4229585|2021-09-07	2021-09-07	EPI_ISL_4229585	AY.84	Germany	NA	Ref	611
England/MILK-17AEF85/2021|OU374205.1|2021-06-24	2021-06-24	OU374205.1	AY.87	England	NA	Ref	612
England/HSLL-15AE594/2021|OU287453.1|2021-05-22	2021-05-22	OU287453.1	AY.9	England	NA	Ref	613
England/MILK-15C2C0E/2021|OU301663.1|2021-05-25	2021-05-25	OU301663.1	AY.9	England	NA	Ref	614
Greece/282471/2021|EPI_ISL_5310395|2021-09-13	2021-09-13	EPI_ISL_5310395	AY.9	Greece	NA	Ref	615
Netherlands/GR-RIVM-67574/2021|EPI_ISL_6234776|2021-10-25	2021-10-25	EPI_ISL_6234776	AY.9	Netherlands	NA	Ref	616
Switzerland/BE-SRO-500004_7879/2021|OV061707.1|2021-11-08	2021-11-08	OV061707.1	AY.9.2	Switzerland	NA	Ref	617
England/MILK-2C8C802/2021|OV303646.1|2021-11-30	2021-11-30	OV303646.1	AY.9.2	England	NA	Ref	618
Sweden/20564213P/2021|EPI_ISL_3786124|2021-08-02	2021-08-02	EPI_ISL_3786124	AY.9.2	Sweden	NA	Ref	619
Romania/AB-19387/2021|EPI_ISL_3856802|2021-08-04	2021-08-04	EPI_ISL_3856802	AY.9.2	Romania	NA	Ref	620
Netherlands/ZH-RIVM-57521/2021|EPI_ISL_4401343|2021-08-28	2021-08-28	EPI_ISL_4401343	AY.9.2	Netherlands	NA	Ref	621
Slovenia/543076/2021|EPI_ISL_8111587|2021-12-01	2021-12-01	EPI_ISL_8111587	AY.9.2	Slovenia	NA	Ref	622
England/LSPA-2C26882/2021|2021-11-25	2021-11-25	NA	AY.9.2	England	NA	Ref	623
OX300138.1|2021-10-23	2021-10-23	OX300138.1	AY.9.2	Iceland	NA	Ref	624
England/MILK-2D26098/2021|OV438422.1|2021-12-04	2021-12-04	OV438422.1	AY.90	England	NA	Ref	625
Germany/NW-RKI-I-244082/2021|EPI_ISL_4440956|2021-09-12	2021-09-12	EPI_ISL_4440956	AY.91	Germany	NA	Ref	626
Canada/SK-RRPL-150461/2021|EPI_ISL_5845258|2021-07-16	2021-07-16	EPI_ISL_5845258	AY.93	Canada	NA	Ref	627
Spain/AN-CBA-07450/2021|EPI_ISL_15681423|2021-07-15	2021-07-15	EPI_ISL_15681423	AY.94	Spain	NA	Ref	628
Spain/AN-CBA-10686/2021|EPI_ISL_15697014|2021-07-04	2021-07-04	EPI_ISL_15697014	AY.94	Spain	NA	Ref	629
Scotland/QEUH-1A07109/2021|OU487217.1|2021-07-23	2021-07-23	OU487217.1	AY.98	Scotland	NA	Ref	630
Scotland/QEUH-2BDA165/2021|OV264647.1|2021-11-25	2021-11-25	OV264647.1	AY.98	Scotland	NA	Ref	631
England/MILK-2F1366D/2021|OV587601.1|2021-12-16	2021-12-16	OV587601.1	AY.98	England	NA	Ref	632
Wales/PHWC-PDQSEB/2021|2021-09-01	2021-09-01	NA	AY.98	Wales	NA	Ref	633
Spain/VC-FISABIO-34542/2021|EPI_ISL_11141282|2021-08-05	2021-08-05	EPI_ISL_11141282	AY.98.1	Spain	NA	Ref	634
France/ARA-HCL021149163801/2021|EPI_ISL_4294915|2021-08-10	2021-08-10	EPI_ISL_4294915	AY.98.1	France	NA	Ref	635
Germany/BW-RKI-I-444615/2022|EPI_ISL_9083558|2022-01-07	2022-01-07	EPI_ISL_9083558	AY.98.1	Germany	NA	Ref	636
England/PHEC-YYBW3X9/2021|2021-12-13	2021-12-13	NA	AY.98.1	England	NA	Ref	637
Germany/NI-RKI-I-358201/2021|EPI_ISL_7424534|2021-11-26	2021-11-26	EPI_ISL_7424534	AY.98.1.1	Germany	NA	Ref	638
Brazil/RJ-LNN07204/2021|EPI_ISL_8034846|2021-11-16	2021-11-16	EPI_ISL_8034846	AY.99.1	Brazil	NA	Ref	639
Brazil/RJ-COVID-19_UFRJ-52475/2021|EPI_ISL_16084231|2021-08-24	2021-08-24	EPI_ISL_16084231	AY.99.2	Brazil	NA	Ref	640
Brazil/SP-IB_143709/2021|EPI_ISL_7809256|2021-12-01	2021-12-01	EPI_ISL_7809256	AY.99.2	Brazil	NA	Ref	641
Brazil/PB-FIOCRUZ-61653/2021|EPI_ISL_8005660|2021-10-12	2021-10-12	EPI_ISL_8005660	AY.99.2	Brazil	NA	Ref	642
Molecular_surveillance_of_SARS-CoV-2_in_Germany|OV262991.1|2021-08-19	2021-08-19	OV262991.1	AY.99.2	Germany	NA	Ref	643
Greece/188898/2021|EPI_ISL_2376962|2021-04-23	2021-04-23	EPI_ISL_2376962	AZ.2	Greece	NA	Ref	644
England/BRIS-122E94/2020|FR995455.1|2020-04-03	2020-04-03	FR995455.1	B	England	NA	Ref	645
England/CAMB-7234C/2020|FR995855.1|2020-03-29	2020-03-29	FR995855.1	B.1	England	NA	Ref	646
USA/VA-DCLS-0777/2020|MT952665.1|2020-06	2020-06-01	MT952665.1	B.1	USA	NA	Ref	647
USA/TN-CDC-3981273-001/2020|MW863773.1|2020-08-29	2020-08-29	MW863773.1	B.1	USA	NA	Ref	648
USA/CA-CHLA-PLM18573714/2020|MZ622251.1|2020-10-16	2020-10-16	MZ622251.1	B.1	USA	NA	Ref	649
England/MILK-9A971A/2020|OA973265.1|2020-08-31	2020-08-31	OA973265.1	B.1	England	NA	Ref	650
England/ALDP-943F74/2020|OA976626.1|2020-06-07	2020-06-07	OA976626.1	B.1	England	NA	Ref	651
USA/CA-CDPH-2000009022/2020|ON339530.1|2020-12-11	2020-12-11	ON339530.1	B.1	USA	NA	Ref	652
Switzerland/ZH-ETHZ-471215/2021|OU010102.1|2021-01-28	2021-01-28	OU010102.1	B.1	Switzerland	NA	Ref	653
Netherlands/NB-RIVM-13508/2021|EPI_ISL_1089926|2021-02-05	2021-02-05	EPI_ISL_1089926	B.1	Netherlands	NA	Ref	654
USA/MD-HP30148-PIDVGTCHTP/2020|EPI_ISL_12171298|2020-04-11	2020-04-11	EPI_ISL_12171298	B.1	USA	NA	Ref	655
USA/NY-Wadsworth-21020006-01/2021|EPI_ISL_1227182|2021-02-04	2021-02-04	EPI_ISL_1227182	B.1	USA	NA	Ref	656
Germany/NW-HHU-1660/2021|EPI_ISL_1347115|2021-02-12	2021-02-12	EPI_ISL_1347115	B.1	Germany	NA	Ref	657
USA/CA-TCPHL-050422-37/2020|EPI_ISL_15517844|2020-04-12	2020-04-12	EPI_ISL_15517844	B.1	USA	NA	Ref	658
Indonesia/BA-EIJK-UNWAR-327/2021|EPI_ISL_2101300|2021-02-15	2021-02-15	EPI_ISL_2101300	B.1	Indonesia	NA	Ref	659
Belgium/rega-6245/2021|EPI_ISL_2404646|2021-03-29	2021-03-29	EPI_ISL_2404646	B.1	Belgium	NA	Ref	660
India/RJ-CCMB-CIA6238/2021|EPI_ISL_3453382|2021-01-18	2021-01-18	EPI_ISL_3453382	B.1	India	NA	Ref	661
USA/WA-UW-10612/2020|EPI_ISL_570337|2020-06-12	2020-06-12	EPI_ISL_570337	B.1	USA	NA	Ref	662
USA/WA-UW-22316/2020|EPI_ISL_570658|2020-08-06	2020-08-06	EPI_ISL_570658	B.1	USA	NA	Ref	663
USA/WA-OHSU-2679/2020|EPI_ISL_667279|2020-08-25	2020-08-25	EPI_ISL_667279	B.1	USA	NA	Ref	664
USA/CA-CDPH-2000012877/2020|EPI_ISL_7855466|2020-12-14	2020-12-14	EPI_ISL_7855466	B.1	USA	NA	Ref	665
Germany/BW-FR0333/2020|EPI_ISL_852767|2020-03-29	2020-03-29	EPI_ISL_852767	B.1	Germany	NA	Ref	666
Italy/CAM-CRGS-85/2020|EPI_ISL_918481|2020-04-13	2020-04-13	EPI_ISL_918481	B.1	Italy	NA	Ref	667
USA/CO-CDPHE-2006070448/2020|OL640882.1|2020-06-07	2020-06-07	OL640882.1	B.1.1	USA	NA	Ref	668
Peru/LIM-INS-459/2020|EPI_ISL_1111357|2020-06-22	2020-06-22	EPI_ISL_1111357	B.1.1	Peru	NA	Ref	669
USA/TX-HMH-3046/2020|EPI_ISL_543955|2020-05-20	2020-05-20	EPI_ISL_543955	B.1.1	USA	NA	Ref	670
Japan/PG-4370/2020|EPI_ISL_692597|2020-05-13	2020-05-13	EPI_ISL_692597	B.1.1	Japan	NA	Ref	671
USA/TX-HMH-MCoV-12959/2020|EPI_ISL_788111|2020-08-28	2020-08-28	EPI_ISL_788111	B.1.1	USA	NA	Ref	672
CzechRepublic/1381/2021|EPI_ISL_1392802|2021-02-26	2021-02-26	EPI_ISL_1392802	B.1.1.153	Czech Republic	NA	Ref	673
Japan/PG-25242/2020|EPI_ISL_1427744|2020-11-17	2020-11-17	EPI_ISL_1427744	B.1.1.214	Japan	NA	Ref	674
Japan/YCH0042/2021|EPI_ISL_2283803|2021-01-02	2021-01-02	EPI_ISL_2283803	B.1.1.214	Japan	NA	Ref	675
USA/TX-HMH-MCoV-13336/2020|EPI_ISL_788484|2020-08-24	2020-08-24	EPI_ISL_788484	B.1.1.222	USA	NA	Ref	676
Russia/KR-RII-12219S/2020|EPI_ISL_732981|2020-11-17	2020-11-17	EPI_ISL_732981	B.1.1.274	Russia	NA	Ref	677
Brazil/SP-1011/2021|EPI_ISL_882665|2021-01-05	2021-01-05	EPI_ISL_882665	B.1.1.28	Brazil	NA	Ref	678
Japan/PG-4485/2020|EPI_ISL_692708|2020-07-31	2020-07-31	EPI_ISL_692708	B.1.1.284	Japan	NA	Ref	679
Japan/PG-14446/2020|EPI_ISL_892379|2020-12-02	2020-12-02	EPI_ISL_892379	B.1.1.284	Japan	NA	Ref	680
Greece/54070/2020|EPI_ISL_2233765|2020-11-26	2020-11-26	EPI_ISL_2233765	B.1.1.305	Greece	NA	Ref	681
Switzerland/SO-ETHZ-430761/2020|OE999379.1|2020-12-31	2020-12-31	OE999379.1	B.1.1.39	Switzerland	NA	Ref	682
USA/NY-CUIMC-NP-3674/2020|MZ702270.1|2020-12-04	2020-12-04	MZ702270.1	B.1.1.434	USA	NA	Ref	683
Scotland/QEUH-96F6AA/2020|OA983858.1|2020-08-19	2020-08-19	OA983858.1	B.1.1.44	Scotland	NA	Ref	684
SouthAfrica/NICD-N00382/2020|EPI_ISL_2447795|2020-10-08	2020-10-08	EPI_ISL_2447795	B.1.1.448	South Africa	NA	Ref	685
Poland/PL_P1473/2021|EPI_ISL_1502743|2021-03-14	2021-03-14	EPI_ISL_1502743	B.1.1.47	Poland	NA	Ref	686
Japan/PG-3408/2020|EPI_ISL_691522|2020-04-09	2020-04-09	EPI_ISL_691522	B.1.1.48	Japan	NA	Ref	687
Mexico/TAM-InDRE_FB14059_S2252/2021|EPI_ISL_2340878|2021-04-14	2021-04-14	EPI_ISL_2340878	B.1.1.519	Mexico	NA	Ref	688
USA/IL-C21WGS1516/2021|EPI_ISL_2800873|2021	2021	EPI_ISL_2800873	B.1.1.519	USA	NA	Ref	689
USA/MA-CDCBI-CRSP_01855/2021|MW892170.1|2021-03-25	2021-03-25	MW892170.1	B.1.1.7	USA	NA	Ref	690
USA/FL-CDC-STM-000040841/2021|MW912159.1|2021-03-19	2021-03-19	MW912159.1	B.1.1.7	USA	NA	Ref	691
USA/MA-CDC-ASC210010283/2021|MW968015.1|2021-03-18	2021-03-18	MW968015.1	B.1.1.7	USA	NA	Ref	692
USA/WI-CDC-ASC210014292/2021|MW968192.1|2021-03-21	2021-03-21	MW968192.1	B.1.1.7	USA	NA	Ref	693
USA/NC-CDC-LC0020406/2021|MW971598.1|2021-02-23	2021-02-23	MW971598.1	B.1.1.7	USA	NA	Ref	694
USA/MN-CDC-IBX816717622870/2021|MZ013355.1|2021-04-01	2021-04-01	MZ013355.1	B.1.1.7	USA	NA	Ref	695
USA/OH-CDC-QDX23678023/2021|MZ015043.1|2021-04-05	2021-04-05	MZ015043.1	B.1.1.7	USA	NA	Ref	696
USA/OK-CDC-ASC210023554/2021|MZ022954.1|2021-03-27	2021-03-27	MZ022954.1	B.1.1.7	USA	NA	Ref	697
USA/FL-CDC-ASC210028008/2021|MZ024897.1|2021-03-28	2021-03-28	MZ024897.1	B.1.1.7	USA	NA	Ref	698
USA/CO-CDC-FG-022810/2021|MZ033885.1|2021-04-12	2021-04-12	MZ033885.1	B.1.1.7	USA	NA	Ref	699
USA/MN-CDC-IBX886366358481/2021|MZ058706.1|2021-04-08	2021-04-08	MZ058706.1	B.1.1.7	USA	NA	Ref	700
USA/FL-CDC-STM-000058941/2021|MZ132385.1|2021-04-17	2021-04-17	MZ132385.1	B.1.1.7	USA	NA	Ref	701
USA/MN-CDC-IBX078263762528/2021|MZ193588.1|2021-04-22	2021-04-22	MZ193588.1	B.1.1.7	USA	NA	Ref	702
USA/FL-CDC-ASC210058157/2021|MZ238622.1|2021-05-04	2021-05-04	MZ238622.1	B.1.1.7	USA	NA	Ref	703
USA/NC-CDC-ASC210071786/2021|MZ270791.1|2021-04-15	2021-04-15	MZ270791.1	B.1.1.7	USA	NA	Ref	704
USA/MN-MDH-7188/2021|MZ293148.1|2021-05-05	2021-05-05	MZ293148.1	B.1.1.7	USA	NA	Ref	705
USA/IA-CDC-2-4394084/2021|MZ331182.1|2021-05-13	2021-05-13	MZ331182.1	B.1.1.7	USA	NA	Ref	706
USA/MN-CDC-IBX125065673912/2021|MZ401623.1|2021-05-21	2021-05-21	MZ401623.1	B.1.1.7	USA	NA	Ref	707
USA/OH-CDC-MMB08741805/2021|MZ430730.1|2021-05-11	2021-05-11	MZ430730.1	B.1.1.7	USA	NA	Ref	708
USA/WA-S9635/2021|MZ616549.1|2021-07-07	2021-07-07	MZ616549.1	B.1.1.7	USA	NA	Ref	709
England/CAMC-B5348F/2020|OB998937.1|2020-11-08	2020-11-08	OB998937.1	B.1.1.7	England	NA	Ref	710
England/MILK-C7A75B/2020|OD915900.1|2020-12-15	2020-12-15	OD915900.1	B.1.1.7	England	NA	Ref	711
England/CAMC-ED7ABB/2021|OD931926.1|2021-01-05	2021-01-05	OD931926.1	B.1.1.7	England	NA	Ref	712
England/CAMC-FB37BD/2021|OD934818.1|2021-01-10	2021-01-10	OD934818.1	B.1.1.7	England	NA	Ref	713
England/MILK-FAEE1A/2021|OD938110.1|2021-01-09	2021-01-09	OD938110.1	B.1.1.7	England	NA	Ref	714
England/CAMC-101D146/2021|OD938534.1|2021-01-14	2021-01-14	OD938534.1	B.1.1.7	England	NA	Ref	715
England/ALDP-FAF73C/2021|OD944203.1|2021-01-10	2021-01-10	OD944203.1	B.1.1.7	England	NA	Ref	716
England/ALDP-10E1BF2/2021|OD947518.1|2021-01-19	2021-01-19	OD947518.1	B.1.1.7	England	NA	Ref	717
England/QEUH-112997B/2021|OD952852.1|2021-01-23	2021-01-23	OD952852.1	B.1.1.7	England	NA	Ref	718
Wales/ALDP-11CE8D5/2021|OD982515.1|2021-01-30	2021-01-30	OD982515.1	B.1.1.7	Wales	NA	Ref	719
England/ALDP-12942F7/2021|OD988987.1|2021-02-11	2021-02-11	OD988987.1	B.1.1.7	England	NA	Ref	720
USA/FL-CDC-STM-000044944/2021|OK192855.1|2021-03-26	2021-03-26	OK192855.1	B.1.1.7	USA	NA	Ref	721
USA/TN-CDC-ASC210016608/2021|OK293009.1|2021-03-20	2021-03-20	OK293009.1	B.1.1.7	USA	NA	Ref	722
USA/NC-CDC-ASC210034742/2021|OL368884.1|2021-04-27	2021-04-27	OL368884.1	B.1.1.7	USA	NA	Ref	723
USA/MI-MDHHS-SC29217/2021|OL806825.1|2021-04-10	2021-04-10	OL806825.1	B.1.1.7	USA	NA	Ref	724
KEN/C90934/2021|OL914836.1|2021-04-06	2021-04-06	OL914836.1	B.1.1.7	Kenya	NA	Ref	725
FRA/IHUCOVID-014317-Nova1E/2021|ON281865.1|2021-03-19	2021-03-19	ON281865.1	B.1.1.7	France	NA	Ref	726
England/MILK-13550BB/2021|OU032715.1|2021-02-26	2021-02-26	OU032715.1	B.1.1.7	England	NA	Ref	727
Scotland/QEUH-135FB83/2021|OU050324.1|2021-02-28	2021-02-28	OU050324.1	B.1.1.7	Scotland	NA	Ref	728
England/MILK-139882D/2021|OU054741.1|2021-03-04	2021-03-04	OU054741.1	B.1.1.7	England	NA	Ref	729
England/QEUH-13E9C6D/2021|OU064634.1|2021-03-14	2021-03-14	OU064634.1	B.1.1.7	England	NA	Ref	730
England/QEUH-13C4873/2021|OU071368.1|2021-03-10	2021-03-10	OU071368.1	B.1.1.7	England	NA	Ref	731
England/QEUH-130A774/2021|OU090184.1|2021-02-22	2021-02-22	OU090184.1	B.1.1.7	England	NA	Ref	732
Switzerland/TG-ETHZ-560422/2021|OU172639.2|2021-04-01	2021-04-01	OU172639.2	B.1.1.7	Switzerland	NA	Ref	733
England/MILK-1419313/2021|OU195849.1|2021-03-18	2021-03-18	OU195849.1	B.1.1.7	England	NA	Ref	734
England/ALDP-145A6C2/2021|OU203100.1|2021-03-22	2021-03-22	OU203100.1	B.1.1.7	England	NA	Ref	735
England/ALDP-1454349/2021|OU206857.1|2021-03-21	2021-03-21	OU206857.1	B.1.1.7	England	NA	Ref	736
England/ALDP-14C9628/2021|OU235089.1|2021-04-02	2021-04-02	OU235089.1	B.1.1.7	England	NA	Ref	737
England/ALDP-14C554D/2021|OU236439.1|2021-04-02	2021-04-02	OU236439.1	B.1.1.7	England	NA	Ref	738
England/MILK-153D21B/2021|OU261909.1|2021-04-24	2021-04-24	OU261909.1	B.1.1.7	England	NA	Ref	739
Scotland/QEUH-1575A97/2021|OU283021.1|2021-05-10	2021-05-10	OU283021.1	B.1.1.7	Scotland	NA	Ref	740
England/MILK-15F4F19/2021|OU308014.1|2021-05-31	2021-05-31	OU308014.1	B.1.1.7	England	NA	Ref	741
England/MILK-1688BD9/2021|OU339675.1|2021-06-10	2021-06-10	OU339675.1	B.1.1.7	England	NA	Ref	742
England/NORT-1BB9897/2021|OU387480.1|2021-05-10	2021-05-10	OU387480.1	B.1.1.7	England	NA	Ref	743
Switzerland/VD-CHUV-GEN2894/2021|OU575715.1|2021-02-05	2021-02-05	OU575715.1	B.1.1.7	Switzerland	NA	Ref	744
Lebanon/QIB-178/2021|OU600962.1|2021-02-08	2021-02-08	OU600962.1	B.1.1.7	Lebanon	NA	Ref	745
England/NORW-230427/2021|OU815236.1|2021-04-27	2021-04-27	OU815236.1	B.1.1.7	England	NA	Ref	746
Denmark/DCGC-132242/2021|OV832914.1|2021-07-16	2021-07-16	OV832914.1	B.1.1.7	Denmark	NA	Ref	747
Denmark/DCGC-44187/2021|EPI_ISL_1024565|2021-02-01	2021-02-01	EPI_ISL_1024565	B.1.1.7	Denmark	NA	Ref	748
Japan/KU202105131791/2021|EPI_ISL_10343125|2021-05-13	2021-05-13	EPI_ISL_10343125	B.1.1.7	Japan	NA	Ref	749
Netherlands/UT-RIVM-12718/2021|EPI_ISL_1035147|2021-01-25	2021-01-25	EPI_ISL_1035147	B.1.1.7	Netherlands	NA	Ref	750
Ireland/D-NVRL-21IRL32603/2021|EPI_ISL_1055050|2021-02-09	2021-02-09	EPI_ISL_1055050	B.1.1.7	Ireland	NA	Ref	751
Ireland/CN-NVRL-e84IRL98632/2021|EPI_ISL_1092681|2021-02-02	2021-02-02	EPI_ISL_1092681	B.1.1.7	Ireland	NA	Ref	752
Belgium/UGent-2110/2021|EPI_ISL_1109772|2021-02-08	2021-02-08	EPI_ISL_1109772	B.1.1.7	Belgium	NA	Ref	753
Norway/8108/2021|EPI_ISL_11328567|2021-03-24	2021-03-24	EPI_ISL_11328567	B.1.1.7	Norway	NA	Ref	754
Germany/SN-RKI-I-029697/2021|EPI_ISL_1212847|2021-02-22	2021-02-22	EPI_ISL_1212847	B.1.1.7	Germany	NA	Ref	755
Spain/CL-MS6828/2021|EPI_ISL_1215376|2021-01-06	2021-01-06	EPI_ISL_1215376	B.1.1.7	Spain	NA	Ref	756
USA/TX-HMH-MCoV-31234/2021|EPI_ISL_1305728|2021-02-25	2021-02-25	EPI_ISL_1305728	B.1.1.7	USA	NA	Ref	757
France/ARA-HCL021045264401/2021|EPI_ISL_1313577|2021-03-09	2021-03-09	EPI_ISL_1313577	B.1.1.7	France	NA	Ref	758
Germany/NW-RKI-I-044121/2021|EPI_ISL_1351309|2021-03-09	2021-03-09	EPI_ISL_1351309	B.1.1.7	Germany	NA	Ref	759
Germany/BW-RKI-I-048609/2021|EPI_ISL_1356035|2021-03-16	2021-03-16	EPI_ISL_1356035	B.1.1.7	Germany	NA	Ref	760
Belgium/UGent-3442/2021|EPI_ISL_1373062|2021-02-04	2021-02-04	EPI_ISL_1373062	B.1.1.7	Belgium	NA	Ref	761
Spain/NC-CHN-01000655/2021|EPI_ISL_1393195|2021-02-18	2021-02-18	EPI_ISL_1393195	B.1.1.7	Spain	NA	Ref	762
France/IDF-HMN-21032160371/2021|EPI_ISL_1404549|2021-03-16	2021-03-16	EPI_ISL_1404549	B.1.1.7	France	NA	Ref	763
Spain/CN-HUNSC_ITER_900222032/2021|EPI_ISL_14094662|2021-06-29	2021-06-29	EPI_ISL_14094662	B.1.1.7	Spain	NA	Ref	764
Germany/NW-RKI-I-058598/2021|EPI_ISL_1442416|2021-03-15	2021-03-15	EPI_ISL_1442416	B.1.1.7	Germany	NA	Ref	765
Greece/EKAR_79929/2021|EPI_ISL_1497287|2021-03-03	2021-03-03	EPI_ISL_1497287	B.1.1.7	Greece	NA	Ref	766
Luxembourg/LNS2708214/2021|EPI_ISL_1522984|2021-03-16	2021-03-16	EPI_ISL_1522984	B.1.1.7	Luxembourg	NA	Ref	767
France/ARA-HCL021056446401/2021|EPI_ISL_1526293|2021-03-23	2021-03-23	EPI_ISL_1526293	B.1.1.7	France	NA	Ref	768
Spain/AN-CBA-01852/2021|EPI_ISL_15631528|2021-03-29	2021-03-29	EPI_ISL_15631528	B.1.1.7	Spain	NA	Ref	769
Germany/un-RKI-I-068370/2021|EPI_ISL_1572786|2021-04-02	2021-04-02	EPI_ISL_1572786	B.1.1.7	Germany	NA	Ref	770
USA/MI-UM-10039053928/2021|EPI_ISL_1580406|2021-03-31	2021-03-31	EPI_ISL_1580406	B.1.1.7	USA	NA	Ref	771
Germany/BW-FR0923/2021|EPI_ISL_1588618|2021-03-16	2021-03-16	EPI_ISL_1588618	B.1.1.7	Germany	NA	Ref	772
Ireland/D-NVRL-88IRL24656/2021|EPI_ISL_1589353|2021-03-30	2021-03-30	EPI_ISL_1589353	B.1.1.7	Ireland	NA	Ref	773
Sweden/DC107149301/2021|EPI_ISL_1599986|2021-02-09	2021-02-09	EPI_ISL_1599986	B.1.1.7	Sweden	NA	Ref	774
Sweden/DC107707971/2021|EPI_ISL_1601518|2021-02-25	2021-02-25	EPI_ISL_1601518	B.1.1.7	Sweden	NA	Ref	775
Sweden/9610844657/2021|EPI_ISL_1619629|2021-02-12	2021-02-12	EPI_ISL_1619629	B.1.1.7	Sweden	NA	Ref	776
France/ARA-HCL021059402801/2021|EPI_ISL_1623196|2021-03-30	2021-03-30	EPI_ISL_1623196	B.1.1.7	France	NA	Ref	777
USA/NY-PRL-2021_0412_02M01/2021|EPI_ISL_1635932|2021-04-09	2021-04-09	EPI_ISL_1635932	B.1.1.7	USA	NA	Ref	778
Germany/un-RKI-I-074014/2021|EPI_ISL_1640371|2021-04-03	2021-04-03	EPI_ISL_1640371	B.1.1.7	Germany	NA	Ref	779
Germany/un-RKI-I-077305/2021|EPI_ISL_1642955|2021-04-07	2021-04-07	EPI_ISL_1642955	B.1.1.7	Germany	NA	Ref	780
Germany/NW-RKI-I-080129/2021|EPI_ISL_1644827|2021-04-10	2021-04-10	EPI_ISL_1644827	B.1.1.7	Germany	NA	Ref	781
Spain/MD-HGUGM-590223/2021|EPI_ISL_1647807|2021-04-07	2021-04-07	EPI_ISL_1647807	B.1.1.7	Spain	NA	Ref	782
France/HDF-100001685112/2021|EPI_ISL_1655260|2021-02	2021-02-01	EPI_ISL_1655260	B.1.1.7	France	NA	Ref	783
Canada/ON-PHL-21-06758/2021|EPI_ISL_1660915|2021-02	2021-02-01	EPI_ISL_1660915	B.1.1.7	Canada	NA	Ref	784
Germany/RP-RKI-I-088352/2021|EPI_ISL_1724895|2021-04-14	2021-04-14	EPI_ISL_1724895	B.1.1.7	Germany	NA	Ref	785
Switzerland/BS-UHB-42769794/2021|EPI_ISL_1748711|2021-03-30	2021-03-30	EPI_ISL_1748711	B.1.1.7	Switzerland	NA	Ref	786
France/PAC-B120-03/2021|EPI_ISL_1749352|2021-03-17	2021-03-17	EPI_ISL_1749352	B.1.1.7	France	NA	Ref	787
France/IDF-HMN-21032240597/2021|EPI_ISL_1754993|2021-03-22	2021-03-22	EPI_ISL_1754993	B.1.1.7	France	NA	Ref	788
Italy/CAM-TIGEM-IZSM-COLLI-10144/2021|EPI_ISL_1759539|2021-04-20	2021-04-20	EPI_ISL_1759539	B.1.1.7	Italy	NA	Ref	789
Spain/PV-IBV-98022876/2021|EPI_ISL_1786142|2021-03-03	2021-03-03	EPI_ISL_1786142	B.1.1.7	Spain	NA	Ref	790
Sweden/15003968P/2021|EPI_ISL_1809655|2021-03-08	2021-03-08	EPI_ISL_1809655	B.1.1.7	Sweden	NA	Ref	791
USA/IL-C21WGS0511/2021|EPI_ISL_1809708|2021-04-01	2021-04-01	EPI_ISL_1809708	B.1.1.7	USA	NA	Ref	792
Switzerland/VD-33907326/2021|EPI_ISL_1811074|2021-04-19	2021-04-19	EPI_ISL_1811074	B.1.1.7	Switzerland	NA	Ref	793
USA/TN-4-25572-4/2021|EPI_ISL_1821696|2021-04-06	2021-04-06	EPI_ISL_1821696	B.1.1.7	USA	NA	Ref	794
Denmark/DCGC-54856/2021|EPI_ISL_1863284|2021-03-29	2021-03-29	EPI_ISL_1863284	B.1.1.7	Denmark	NA	Ref	795
Denmark/DCGC-56024/2021|EPI_ISL_1864505|2021-04-12	2021-04-12	EPI_ISL_1864505	B.1.1.7	Denmark	NA	Ref	796
Denmark/DCGC-63873/2021|EPI_ISL_1872444|2021-02-22	2021-02-22	EPI_ISL_1872444	B.1.1.7	Denmark	NA	Ref	797
Denmark/DCGC-72218/2021|EPI_ISL_1880789|2021-03-29	2021-03-29	EPI_ISL_1880789	B.1.1.7	Denmark	NA	Ref	798
Denmark/DCGC-74173/2021|EPI_ISL_1882744|2021-03-15	2021-03-15	EPI_ISL_1882744	B.1.1.7	Denmark	NA	Ref	799
Japan/PG-31208/2021|EPI_ISL_1941635|2021-03-22	2021-03-22	EPI_ISL_1941635	B.1.1.7	Japan	NA	Ref	800
Netherlands/GE-RIVM-28791/2021|EPI_ISL_1962025|2021-04-19	2021-04-19	EPI_ISL_1962025	B.1.1.7	Netherlands	NA	Ref	801
Ireland/D-NVRL-89IRL53591/2021|EPI_ISL_1972769|2021-04-19	2021-04-19	EPI_ISL_1972769	B.1.1.7	Ireland	NA	Ref	802
USA/AZ-ASU5103/2021|EPI_ISL_2015423|2021-04-23	2021-04-23	EPI_ISL_2015423	B.1.1.7	USA	NA	Ref	803
Bulgaria/21BG-NC_002445_R10/2021|EPI_ISL_2099441|2021-04-12	2021-04-12	EPI_ISL_2099441	B.1.1.7	Bulgaria	NA	Ref	804
USA/DE-DHSS-B1084391/2021|EPI_ISL_2107666|2021-04-16	2021-04-16	EPI_ISL_2107666	B.1.1.7	USA	NA	Ref	805
Germany/un-RKI-I-125870/2021|EPI_ISL_2110595|2021-04-12	2021-04-12	EPI_ISL_2110595	B.1.1.7	Germany	NA	Ref	806
GuineaBissau/JPLNSP0036/2021|EPI_ISL_2110854|2021-02-04	2021-02-04	EPI_ISL_2110854	B.1.1.7	GuineaBissau	NA	Ref	807
Germany/un-RKI-I-130124/2021|EPI_ISL_2113205|2021-04-30	2021-04-30	EPI_ISL_2113205	B.1.1.7	Germany	NA	Ref	808
Germany/SN-RKI-I-134049/2021|EPI_ISL_2116278|2021-04-19	2021-04-19	EPI_ISL_2116278	B.1.1.7	Germany	NA	Ref	809
Germany/NW-RKI-I-135625/2021|EPI_ISL_2118335|2021-05-04	2021-05-04	EPI_ISL_2118335	B.1.1.7	Germany	NA	Ref	810
Germany/un-RKI-I-138861/2021|EPI_ISL_2123574|2021-04-30	2021-04-30	EPI_ISL_2123574	B.1.1.7	Germany	NA	Ref	811
Switzerland/AG-32789555/2021|EPI_ISL_2134855|2021-05-08	2021-05-08	EPI_ISL_2134855	B.1.1.7	Switzerland	NA	Ref	812
Spain/VC-IBV-98027619/2021|EPI_ISL_2135505|2021-04-26	2021-04-26	EPI_ISL_2135505	B.1.1.7	Spain	NA	Ref	813
Switzerland/LU-ETHZ-610576/2021|EPI_ISL_2152250|2021-05-04	2021-05-04	EPI_ISL_2152250	B.1.1.7	Switzerland	NA	Ref	814
Poland/NIPH-NIH_ECDC-4112/2021|EPI_ISL_2161327|2021-04-12	2021-04-12	EPI_ISL_2161327	B.1.1.7	Poland	NA	Ref	815
Israel/CVL-12023/2021|EPI_ISL_2182017|2021-04-04	2021-04-04	EPI_ISL_2182017	B.1.1.7	Israel	NA	Ref	816
Philippines/PH-PGC-19801/2021|EPI_ISL_2189144|2021-03-23	2021-03-23	EPI_ISL_2189144	B.1.1.7	Philippines	NA	Ref	817
Sweden/9437425864/2021|EPI_ISL_2197727|2021-03-15	2021-03-15	EPI_ISL_2197727	B.1.1.7	Sweden	NA	Ref	818
USA/TX-HMH-MCoV-38973/2021|EPI_ISL_2216833|2021-04-06	2021-04-06	EPI_ISL_2216833	B.1.1.7	USA	NA	Ref	819
Sweden/3926442163/2021|EPI_ISL_2217530|2021-02-25	2021-02-25	EPI_ISL_2217530	B.1.1.7	Sweden	NA	Ref	820
Canada/ON-PHL-21-16624/2021|EPI_ISL_2252646|2021-05	2021-05-01	EPI_ISL_2252646	B.1.1.7	Canada	NA	Ref	821
Sweden/1917454264/2021|EPI_ISL_2257029|2021-03-25	2021-03-25	EPI_ISL_2257029	B.1.1.7	Sweden	NA	Ref	822
Germany/SN-RKI-I-153380/2021|EPI_ISL_2264625|2021-05-13	2021-05-13	EPI_ISL_2264625	B.1.1.7	Germany	NA	Ref	823
Germany/HE-RKI-I-157700/2021|EPI_ISL_2268066|2021-05-14	2021-05-14	EPI_ISL_2268066	B.1.1.7	Germany	NA	Ref	824
Belgium/UZA-UA-CV2053543550/2021|EPI_ISL_2272708|2021-05-15	2021-05-15	EPI_ISL_2272708	B.1.1.7	Belgium	NA	Ref	825
FrenchGuiana/IPP12122/2021|EPI_ISL_2293353|2021-04-15	2021-04-15	EPI_ISL_2293353	B.1.1.7	French Guiana	NA	Ref	826
Canada/Qc-L00328825001/2021|EPI_ISL_2294070|2021-02-24	2021-02-24	EPI_ISL_2294070	B.1.1.7	Canada	NA	Ref	827
Denmark/DCGC-99882/2021|EPI_ISL_2297810|2021-05-17	2021-05-17	EPI_ISL_2297810	B.1.1.7	Denmark	NA	Ref	828
Austria/CeMM5386/2021|EPI_ISL_2324216|2021-03-01	2021-03-01	EPI_ISL_2324216	B.1.1.7	Austria	NA	Ref	829
Japan/PG-41507/2021|EPI_ISL_2359602|2021-05-03	2021-05-03	EPI_ISL_2359602	B.1.1.7	Japan	NA	Ref	830
Spain/VC-IBV-99028901/2021|EPI_ISL_2362301|2021-05-10	2021-05-10	EPI_ISL_2362301	B.1.1.7	Spain	NA	Ref	831
Greece/133425/2021|EPI_ISL_2368805|2021-02-24	2021-02-24	EPI_ISL_2368805	B.1.1.7	Greece	NA	Ref	832
USA/DE-B1089653/2021|EPI_ISL_2383649|2021-05-08	2021-05-08	EPI_ISL_2383649	B.1.1.7	USA	NA	Ref	833
USA/FL-USAFSAM-S2791/2021|EPI_ISL_2402283|2021-04-27	2021-04-27	EPI_ISL_2402283	B.1.1.7	USA	NA	Ref	834
Netherlands/DR-RIVM-35623/2021|EPI_ISL_2406081|2021-05-15	2021-05-15	EPI_ISL_2406081	B.1.1.7	Netherlands	NA	Ref	835
Sweden/101545651/2021|EPI_ISL_2416724|2021-05-04	2021-05-04	EPI_ISL_2416724	B.1.1.7	Sweden	NA	Ref	836
Sweden/20253800P/2021|EPI_ISL_2419451|2021-05-17	2021-05-17	EPI_ISL_2419451	B.1.1.7	Sweden	NA	Ref	837
France/NAQ-HCL021097707201/2021|EPI_ISL_2482822|2021-05-24	2021-05-24	EPI_ISL_2482822	B.1.1.7	France	NA	Ref	838
France/ARA-HCL021100310101/2021|EPI_ISL_2567378|2021-06-01	2021-06-01	EPI_ISL_2567378	B.1.1.7	France	NA	Ref	839
Lithuania/LTU000_KNS_ANT_05_31_18/2021|EPI_ISL_2615003|2021-05-24	2021-05-24	EPI_ISL_2615003	B.1.1.7	Lithuania	NA	Ref	840
Sweden/16471273P/2021|EPI_ISL_2620007|2021-04-12	2021-04-12	EPI_ISL_2620007	B.1.1.7	Sweden	NA	Ref	841
USA/MT-MTPHL-3825775/2021|EPI_ISL_2692162|2021-06-20	2021-06-20	EPI_ISL_2692162	B.1.1.7	USA	NA	Ref	842
Italy/PIE-15831007/2021|EPI_ISL_2720435|2021-03-31	2021-03-31	EPI_ISL_2720435	B.1.1.7	Italy	NA	Ref	843
Spain/MD-HRY-71411555/2021|EPI_ISL_2758568|2021-06-03	2021-06-03	EPI_ISL_2758568	B.1.1.7	Spain	NA	Ref	844
USA/CA-CDPH-2000045663/2021|EPI_ISL_2778843|2021-04-21	2021-04-21	EPI_ISL_2778843	B.1.1.7	USA	NA	Ref	845
USA/CA-CDPH-3000007479/2021|EPI_ISL_2837888|2021-04-15	2021-04-15	EPI_ISL_2837888	B.1.1.7	USA	NA	Ref	846
Germany/NW-RKI-I-185241/2021|EPI_ISL_2845656|2021-04-27	2021-04-27	EPI_ISL_2845656	B.1.1.7	Germany	NA	Ref	847
Japan/PG-56925/2021|EPI_ISL_2884815|2021-05-26	2021-05-26	EPI_ISL_2884815	B.1.1.7	Japan	NA	Ref	848
USA/OR-OHSU-211790351/2021|EPI_ISL_2896025|2021-04	2021-04-01	EPI_ISL_2896025	B.1.1.7	USA	NA	Ref	849
USA/KY-GD-071321-21061826307/2021|EPI_ISL_2985710|2021-06-18	2021-06-18	EPI_ISL_2985710	B.1.1.7	USA	NA	Ref	850
Japan/PG-65071/2021|EPI_ISL_3183321|2021-06-23	2021-06-23	EPI_ISL_3183321	B.1.1.7	Japan	NA	Ref	851
USA/WY-WYPHL-21052904/2021|EPI_ISL_3266975|2021-07-22	2021-07-22	EPI_ISL_3266975	B.1.1.7	USA	NA	Ref	852
Canada/BC-BCCDC-93367/2021|EPI_ISL_3484818|2021-05-12	2021-05-12	EPI_ISL_3484818	B.1.1.7	Canada	NA	Ref	853
USA/MA-NEIDL-00961/2021|EPI_ISL_3494453|2021-04-25	2021-04-25	EPI_ISL_3494453	B.1.1.7	USA	NA	Ref	854
USA/CA-CDPH-2000049172/2021|EPI_ISL_3671134|2021-06-01	2021-06-01	EPI_ISL_3671134	B.1.1.7	USA	NA	Ref	855
Japan/PG-88414/2021|EPI_ISL_3900135|2021-07-05	2021-07-05	EPI_ISL_3900135	B.1.1.7	Japan	NA	Ref	856
Japan/PG-97177/2021|EPI_ISL_4684522|2021-08-07	2021-08-07	EPI_ISL_4684522	B.1.1.7	Japan	NA	Ref	857
USA/NY-P17A8/2021|EPI_ISL_5156059|2021-05-01	2021-05-01	EPI_ISL_5156059	B.1.1.7	USA	NA	Ref	858
USA/AL-ADPH-ADPH_1029/2021|EPI_ISL_6051034|2021-06-21	2021-06-21	EPI_ISL_6051034	B.1.1.7	USA	NA	Ref	859
Norway/7456/2021|EPI_ISL_9514055|2021-03-22	2021-03-22	EPI_ISL_9514055	B.1.1.7	Norway	NA	Ref	860
USA/CA-HLX-STM-0006087-H11/2021|EPI_ISL_9548292|2021-03-12	2021-03-12	EPI_ISL_9548292	B.1.1.7	USA	NA	Ref	861
Northern_Ireland/NIRE-003a2c/2021|2021-06-11	2021-06-11	NA	B.1.1.7	Northern Ireland	NA	Ref	862
England/SGUH-12548/2021|2021-02-07	2021-02-07	NA	B.1.1.7	England	NA	Ref	863
England/EXET-144087/2021|2021-01-28	2021-01-28	NA	B.1.1.7	England	NA	Ref	864
Wales/PHWC-4C7441/2021|2021-02-05	2021-02-05	NA	B.1.1.7	Wales	NA	Ref	865
Wales/PHWC-4DC77D/2021|2021-03-07	2021-03-07	NA	B.1.1.7	Wales	NA	Ref	866
England/LOND-128A4A3/2021|2021-02-07	2021-02-07	NA	B.1.1.7	England	NA	Ref	867
cov-100001871997|OD986716.1|2021-03-12	2021-03-12	OD986716.1	B.1.1.7	France	NA	Ref	868
IMS-10261-CVDP-80215714-7586-49C9-8074-977C23DCFFBB|OU086095.1|2021-02-24	2021-02-24	OU086095.1	B.1.1.7	Germany	NA	Ref	869
IMS-10594-CVDP-58743D14-1E8E-4F23-830B-3D006A2CE925|OU096251.1|2021-03-08	2021-03-08	OU096251.1	B.1.1.7	Germany	NA	Ref	870
IMS-10116-CVDP-E0F3F379-56E4-488B-8AEA-A08ABB11809E|OU099570.1|2021-03-11	2021-03-11	OU099570.1	B.1.1.7	Germany	NA	Ref	871
IMS-10020-CVDP-2A08D230-84E8-4C8B-8F49-52AEFE3ED084|OU100207.1|2021-03-15	2021-03-15	OU100207.1	B.1.1.7	Germany	NA	Ref	872
IMS-10020-CVDP-EA935E1E-AF76-4102-90DD-0D51D694255C|OU103819.1|2021-03-20	2021-03-20	OU103819.1	B.1.1.7	Germany	NA	Ref	873
IMS-10023-CVDP-D3A0D507-B259-4C27-8734-D02DD74DFECF|OU110352.1|2021-03-16	2021-03-16	OU110352.1	B.1.1.7	Germany	NA	Ref	874
IMS-10197-CVDP-C021922E-E9B9-435E-8835-010606373798|OU110536.1|2021-03-22	2021-03-22	OU110536.1	B.1.1.7	Germany	NA	Ref	875
IMS-10013-CVDP-CDC8B13B-5DAD-4EE8-9494-1E902BBBADE1|OU121299.1|2021-03-31	2021-03-31	OU121299.1	B.1.1.7	Germany	NA	Ref	876
IMS-10020-CVDP-41B5BEDD-74C7-4228-87BB-9537722281DB|OU127576.1|2021-04-07	2021-04-07	OU127576.1	B.1.1.7	Germany	NA	Ref	877
IMS-10020-CVDP-539ED854-5C5F-4ACF-AEBB-DCECBB0451F2|OU133651.1|2021-04-16	2021-04-16	OU133651.1	B.1.1.7	Germany	NA	Ref	878
IMS-10150-CVDP-E40FD3C4-5119-4DB7-B39B-0C7EC19D152D|OU144465.1|2021-04-22	2021-04-22	OU144465.1	B.1.1.7	Germany	NA	Ref	879
IMS-10261-CVDP-6896CE3D-52A5-4CF8-898E-CA3FAAC14E8C|OU156563.1|2021-04-27	2021-04-27	OU156563.1	B.1.1.7	Germany	NA	Ref	880
IMS-10267-CVDP-A2407E5D-FE23-4CA2-9D00-B2B9508D2F18|OU158525.1|2021-04-27	2021-04-27	OU158525.1	B.1.1.7	Germany	NA	Ref	881
IMS-10186-CVDP-871EEB6E-749D-41AA-B0A5-F185895A3226|OU161255.1|2021-04-28	2021-04-28	OU161255.1	B.1.1.7	Germany	NA	Ref	882
IMS-10117-CVDP-4670B512-1324-413D-B2D3-D4A064CF871B|OU183044.1|2021-04-22	2021-04-22	OU183044.1	B.1.1.7	Germany	NA	Ref	883
IMS-10116-CVDP-8B423613-963F-42B8-B2F3-7298FD91A3E5|OU196107.1|2021-05-14	2021-05-14	OU196107.1	B.1.1.7	Germany	NA	Ref	884
IMS-10150-CVDP-27DCE259-6C2C-424C-825A-2297C3D11285|OU202306.1|2021-05-13	2021-05-13	OU202306.1	B.1.1.7	Germany	NA	Ref	885
IMS-10257-CVDP-78754E94-9662-4645-9E9F-B24386D28389|OU238612.1|2021-06-01	2021-06-01	OU238612.1	B.1.1.7	Germany	NA	Ref	886
covid_hub_pl_gc_0274|OU322105.1|2021-04-11	2021-04-11	OU322105.1	B.1.1.7	Poland	NA	Ref	887
IMSSC2-1-2021-00079|OX000597.1|2021-05-17	2021-05-17	OX000597.1	B.1.1.7	Germany	NA	Ref	888
Switzerland/BS-UHB-42859091/2021|OU268907.1|2021-01-25	2021-01-25	OU268907.1	B.1.1.70	Switzerland	NA	Ref	889
USA/TG785121/2020|MZ911617.1|2020-11-05	2020-11-05	MZ911617.1	B.1.126	USA	NA	Ref	890
Canada/Qc-JEW-Q9211143/2020|EPI_ISL_826242|2020-05-21	2020-05-21	EPI_ISL_826242	B.1.147	Canada	NA	Ref	891
England/MILK-1175318/2021|OD961854.1|2021-01-25	2021-01-25	OD961854.1	B.1.160	England	NA	Ref	892
Switzerland/SH-ETHZ-470014/2021|OE998802.1|2021-01-18	2021-01-18	OE998802.1	B.1.160	Switzerland	NA	Ref	893
FRA/IHUCOVID-049423-N1/2021|ON273065.1|2021-01-28	2021-01-28	ON273065.1	B.1.160	France	NA	Ref	894
Switzerland/VD-ETHZ-0000303/2020|EPI_ISL_14690204|2020	2020	EPI_ISL_14690204	B.1.160	Switzerland	NA	Ref	895
Hungary/UD-94053/2020|EPI_ISL_671494|2020-10-08	2020-10-08	EPI_ISL_671494	B.1.160	Hungary	NA	Ref	896
Denmark/DCGC-20868/2020|EPI_ISL_759418|2020-12-21	2020-12-21	EPI_ISL_759418	B.1.160	Denmark	NA	Ref	897
Canada/QC-1nMCY-S9113157/2021|EPI_ISL_7664551|2021-01-11	2021-01-11	EPI_ISL_7664551	B.1.160	Canada	NA	Ref	898
IMS-10225-CVDP-4B987DDE-1A26-45F9-9BE5-3C356641671B|OU118059.1|2021-03-04	2021-03-04	OU118059.1	B.1.160	Germany	NA	Ref	899
England/ALDP-A84CE8/2020|OB985572.1|2020-10-16	2020-10-16	OB985572.1	B.1.177	England	NA	Ref	900
England/QEUH-AE5052/2020|OB989054.1|2020-10-27	2020-10-27	OB989054.1	B.1.177	England	NA	Ref	901
England/QEUH-AD4E5C/2020|OB989793.1|2020-10-25	2020-10-25	OB989793.1	B.1.177	England	NA	Ref	902
England/ALDP-B62872/2020|OB998663.1|2020-11-09	2020-11-09	OB998663.1	B.1.177	England	NA	Ref	903
England/QEUH-BA2F80/2020|OD898286.1|2020-11-18	2020-11-18	OD898286.1	B.1.177	England	NA	Ref	904
Italy/CAM-TIGEM-2454/2021|EPI_ISL_1039415|2021	2021	EPI_ISL_1039415	B.1.177	Italy	NA	Ref	905
Cyprus/BMV38/2020|EPI_ISL_16368144|2020-12-04	2020-12-04	EPI_ISL_16368144	B.1.177	Cyprus	NA	Ref	906
Italy/CAM-TIGEM-215/2020|EPI_ISL_776917|2020-10-26	2020-10-26	EPI_ISL_776917	B.1.177	Italy	NA	Ref	907
England/OXON-F4C494/2020|EPI_ISL_867161|2020-12-31	2020-12-31	EPI_ISL_867161	B.1.177	England	NA	Ref	908
Wales/PHWC-4A81C7/2020|2020-12-20	2020-12-20	NA	B.1.177	Wales	NA	Ref	909
England/ALDP-B747F8/2020|2020-11-12	2020-11-12	NA	B.1.177	England	NA	Ref	910
Wales/PHWC-4A07BE/2020|2020-12-09	2020-12-09	NA	B.1.177	Wales	NA	Ref	911
England/LIVE-DD8796/2021|2021-01-07	2021-01-07	NA	B.1.177	England	NA	Ref	912
England/QEUH-9F71B5/2020|2020-09-25	2020-09-25	NA	B.1.177	England	NA	Ref	913
England/ALDP-B5DDB7/2020|2020-11-10	2020-11-10	NA	B.1.177	England	NA	Ref	914
England/PHEC-14DFDC/2020|2020-12-03	2020-12-03	NA	B.1.177	England	NA	Ref	915
Wales/PHWC-4AF5C4/2020|2020-12-26	2020-12-26	NA	B.1.177	Wales	NA	Ref	916
England/PORT-2EAA93/2020|2020-12-03	2020-12-03	NA	B.1.177	England	NA	Ref	917
Denmark/DCGC-85129/2020|EPI_ISL_1894446|2020-12-07	2020-12-07	EPI_ISL_1894446	B.1.177.12	Denmark	NA	Ref	918
Denmark/DCGC-39940/2020|EPI_ISL_971617|2020-12-28	2020-12-28	EPI_ISL_971617	B.1.177.21	Denmark	NA	Ref	919
Denmark/DCGC-6307/2020|EPI_ISL_615470|2020-09-07	2020-09-07	EPI_ISL_615470	B.1.177.24	Denmark	NA	Ref	920
Switzerland/BS-UHB-42556954/2020|OU283050.1|2020-11-25	2020-11-25	OU283050.1	B.1.177.43	Switzerland	NA	Ref	921
Iceland/3158/2020|OU163506.1|2020-10-05	2020-10-05	OU163506.1	B.1.177.45	Iceland	NA	Ref	922
England/MILK-9E2BA0/2020|OA991056.1|2020-09-21	2020-09-21	OA991056.1	B.1.177.57	England	NA	Ref	923
England/ALDP-A527F1/2020|OA996311.1|2020-10-07	2020-10-07	OA996311.1	B.1.177.57	England	NA	Ref	924
England/NOTT-24A4A2/2020|OU029435.1|2020-12-31	2020-12-31	OU029435.1	B.1.177.57	England	NA	Ref	925
England/ALDP-A94395/2020|OB986500.1|2020-10-19	2020-10-19	OB986500.1	B.1.177.58	England	NA	Ref	926
IMS-10261-CVDP-C6F258D8-58A4-4894-8B12-FD1A9E32CE10|OU094783.1|2021-02-22	2021-02-22	OU094783.1	B.1.177.62	Germany	NA	Ref	927
Portugal/PT3168/2021|EPI_ISL_1117073|2021-02-12	2021-02-12	EPI_ISL_1117073	B.1.177.7	Portugal	NA	Ref	928
Wales/PHWC-47DB36/2020|2020-10-08	2020-10-08	NA	B.1.177.7	Wales	NA	Ref	929
Italy/CAM-TIGEM-2675/2021|EPI_ISL_1061386|2021	2021	EPI_ISL_1061386	B.1.177.75	Italy	NA	Ref	930
Italy/ABR-IZSGC-101850/2021|EPI_ISL_1110598|2021-02-19	2021-02-19	EPI_ISL_1110598	B.1.177.75	Italy	NA	Ref	931
Scotland/QEUH-12A9D1C/2021|OD994515.1|2021-02-15	2021-02-15	OD994515.1	B.1.177.77	Scotland	NA	Ref	932
England/ALDP-B5B302/2020|OB996812.1|2020-11-08	2020-11-08	OB996812.1	B.1.177.8	England	NA	Ref	933
England/QEUH-B411AB/2020|OC996358.1|2020-11-08	2020-11-08	OC996358.1	B.1.177.8	England	NA	Ref	934
Germany/HH-HPI-p4290/2021|EPI_ISL_1464165|2021-02-15	2021-02-15	EPI_ISL_1464165	B.1.177.81	Germany	NA	Ref	935
England/CAMB-1B7A81/2020|2020-10-20	2020-10-20	NA	B.1.177.87	England	NA	Ref	936
USA/UT-UPHL-2009204/2020|MW206229.1|2020-05-23	2020-05-23	MW206229.1	B.1.199	USA	NA	Ref	937
USA/WI-UW-1953/2020|MW341821.1|2020-09-22	2020-09-22	MW341821.1	B.1.2	USA	NA	Ref	938
USA/WA-S3309/2020|MW493949.1|2020-11-28	2020-11-28	MW493949.1	B.1.2	USA	NA	Ref	939
USA/WI-CDC-LC0001813/2020|MW634852.1|2020-12-26	2020-12-26	MW634852.1	B.1.2	USA	NA	Ref	940
USA/ID-CDC-LC0004883/2021|MW638763.1|2021-01-04	2021-01-04	MW638763.1	B.1.2	USA	NA	Ref	941
USA/FL-BPHL-0783/2021|MW715492.1|2021-02-08	2021-02-08	MW715492.1	B.1.2	USA	NA	Ref	942
USA/PA-CDC-QDX23613803/2021|MW988914.1|2021-04-04	2021-04-04	MW988914.1	B.1.2	USA	NA	Ref	943
USA/MN-CDC-IBX316039809729/2021|MZ029343.1|2021-04-02	2021-04-02	MZ029343.1	B.1.2	USA	NA	Ref	944
USA/WI-CDC-LC0053398/2021|MZ179277.1|2021-04-24	2021-04-24	MZ179277.1	B.1.2	USA	NA	Ref	945
USA/AK-PHL7340/2021|MZ245643.1|2021-02-18	2021-02-18	MZ245643.1	B.1.2	USA	NA	Ref	946
USA/NYI-NA-20-60/2020|MZ448708.1|2020-11-05	2020-11-05	MZ448708.1	B.1.2	USA	NA	Ref	947
USA/PA-CDC-STM-000043631/2021|OK191933.1|2021-03-23	2021-03-23	OK191933.1	B.1.2	USA	NA	Ref	948
USA/ID-UI-IIDS-U0030/2020|OM222714.1|2020-09-09	2020-09-09	OM222714.1	B.1.2	USA	NA	Ref	949
USA/TX-HMH-MCoV-22416/2021|EPI_ISL_1076944|2021-01-12	2021-01-12	EPI_ISL_1076944	B.1.2	USA	NA	Ref	950
USA/AZ-ASU68314/2021|EPI_ISL_12642039|2021-01-18	2021-01-18	EPI_ISL_12642039	B.1.2	USA	NA	Ref	951
USA/MN-Mayo-14371/2021|EPI_ISL_13598424|2021-01-11	2021-01-11	EPI_ISL_13598424	B.1.2	USA	NA	Ref	952
USA/WI-WSLH-211862/2021|EPI_ISL_1421098|2021-03-04	2021-03-04	EPI_ISL_1421098	B.1.2	USA	NA	Ref	953
USA/OH-PLMI-HNYM7-00174/2021|EPI_ISL_1575406|2021-03	2021-03-01	EPI_ISL_1575406	B.1.2	USA	NA	Ref	954
USA/TN-2-9966-5/2020|EPI_ISL_15782642|2020-12-18	2020-12-18	EPI_ISL_15782642	B.1.2	USA	NA	Ref	955
USA/NC-USAFSAM-S1729/2021|EPI_ISL_1711144|2021-03-09	2021-03-09	EPI_ISL_1711144	B.1.2	USA	NA	Ref	956
USA/WY-WYPHL-20136579/2020|EPI_ISL_2594112|2020-11-14	2020-11-14	EPI_ISL_2594112	B.1.2	USA	NA	Ref	957
USA/WY-WYPHL-20161880/2020|EPI_ISL_2594159|2020-12-08	2020-12-08	EPI_ISL_2594159	B.1.2	USA	NA	Ref	958
USA/CA-CDPH-2000030488/2021|EPI_ISL_2825146|2021-01-19	2021-01-19	EPI_ISL_2825146	B.1.2	USA	NA	Ref	959
USA/AZ-ASU9223/2021|EPI_ISL_3255522|2021-02-04	2021-02-04	EPI_ISL_3255522	B.1.2	USA	NA	Ref	960
USA/CA-CDPH-2000012978/2020|EPI_ISL_7855563|2020-12-15	2020-12-15	EPI_ISL_7855563	B.1.2	USA	NA	Ref	961
USA/TX-HMH-MCoV-15117/2020|EPI_ISL_786601|2020-10-17	2020-10-17	EPI_ISL_786601	B.1.2	USA	NA	Ref	962
USA/IL-UW-3109/2021|EPI_ISL_960346|2021-01-27	2021-01-27	EPI_ISL_960346	B.1.2	USA	NA	Ref	963
England/MILK-B55B79/2020|OB999612.1|2020-11-05	2020-11-05	OB999612.1	B.1.221	England	NA	Ref	964
Netherlands/ZH-EMC-575/2020|EPI_ISL_578003|2020	2020	EPI_ISL_578003	B.1.221	Netherlands	NA	Ref	965
USA/CA-CDPH-2000016592/2020|OK654224.1|2020-12-16	2020-12-16	OK654224.1	B.1.234	USA	NA	Ref	966
USA/AZ-ASU20363/2021|EPI_ISL_5932853|2021-01-21	2021-01-21	EPI_ISL_5932853	B.1.234	USA	NA	Ref	967
USA/LA-EVTL1425/2020|EPI_ISL_779091|2020-12-14	2020-12-14	EPI_ISL_779091	B.1.234	USA	NA	Ref	968
England/LOND-12F3171/2020|2020-12-23	2020-12-23	NA	B.1.236	England	NA	Ref	969
England/LIVE-A00F3/2020|2020-06-04	2020-06-04	NA	B.1.238	England	NA	Ref	970
USA/WY-WYPHL-20108567/2020|EPI_ISL_12374557|2020-10-26	2020-10-26	EPI_ISL_12374557	B.1.240	USA	NA	Ref	971
USA/LA-EVTL1991/2021|EPI_ISL_1039641|2021-01-18	2021-01-18	EPI_ISL_1039641	B.1.243	USA	NA	Ref	972
USA/UT-UPHL-2104697630/2021|EPI_ISL_2496163|2021-01-14	2021-01-14	EPI_ISL_2496163	B.1.243	USA	NA	Ref	973
USA/AZ-ASU15616/2021|EPI_ISL_4557278|2021-01-23	2021-01-23	EPI_ISL_4557278	B.1.243	USA	NA	Ref	974
Cyprus/BMVUCY622/2020|EPI_ISL_7210315|2020-12-02	2020-12-02	EPI_ISL_7210315	B.1.258	Cyprus	NA	Ref	975
Norway/6770/2020|EPI_ISL_775293|2020-12-09	2020-12-09	EPI_ISL_775293	B.1.258	Norway	NA	Ref	976
Croatia/676/2021|EPI_ISL_1306065|2021-02-21	2021-02-21	EPI_ISL_1306065	B.1.258.17	Croatia	NA	Ref	977
Croatia/3179/2021|EPI_ISL_2627254|2021-04-02	2021-04-02	EPI_ISL_2627254	B.1.258.17	Croatia	NA	Ref	978
Slovenia/178435/2020|EPI_ISL_3039197|2020-11-02	2020-11-02	EPI_ISL_3039197	B.1.258.17	Slovenia	NA	Ref	979
Slovenia/273195/2020|EPI_ISL_5107109|2020-12-15	2020-12-15	EPI_ISL_5107109	B.1.258.17	Slovenia	NA	Ref	980
USA/TG300634/2020|ON477796.1|2020-05-11	2020-05-11	ON477796.1	B.1.289	USA	NA	Ref	981
Germany/NW-KRO-2071/2020|EPI_ISL_2872135|2020-06-23	2020-06-23	EPI_ISL_2872135	B.1.329	Germany	NA	Ref	982
USA/NC-CDC-LC0047188/2021|MZ071567.1|2021-04-14	2021-04-14	MZ071567.1	B.1.351	USA	NA	Ref	983
Slovenia/131150/2021|EPI_ISL_1366588|2021-03-12	2021-03-12	EPI_ISL_1366588	B.1.351	Slovenia	NA	Ref	984
Slovakia/CeMM4320/2021|EPI_ISL_1495231|2021-02-11	2021-02-11	EPI_ISL_1495231	B.1.351	Slovakia	NA	Ref	985
Germany/SN-RKI-I-130086/2021|EPI_ISL_2113171|2021-04-25	2021-04-25	EPI_ISL_2113171	B.1.351	Germany	NA	Ref	986
Germany/NW-RKI-I-161282/2021|EPI_ISL_2315924|2021-03-15	2021-03-15	EPI_ISL_2315924	B.1.351	Germany	NA	Ref	987
USA/OR-OHSU-211800420/2021|EPI_ISL_3065602|2021-05-02	2021-05-02	EPI_ISL_3065602	B.1.351	USA	NA	Ref	988
Reunion/CHU7210633014/2021|EPI_ISL_6779581|2021-06-17	2021-06-17	EPI_ISL_6779581	B.1.351	Reunion	NA	Ref	989
Spain/CL-COV06068/2021|EPI_ISL_2986750|2021-06-30	2021-06-30	EPI_ISL_2986750	B.1.351.5	Spain	NA	Ref	990
India/RJ-IGIB-81703/2021|EPI_ISL_4110847|2021	2021	EPI_ISL_4110847	B.1.36	India	NA	Ref	991
Ireland/D-NVRL-20ILR05740/2020|EPI_ISL_578254|2020-08	2020-08-01	EPI_ISL_578254	B.1.36	Ireland	NA	Ref	992
Canada/ON-S1984/2020|EPI_ISL_755697|2020-11-24	2020-11-24	EPI_ISL_755697	B.1.36	Canada	NA	Ref	993
Canada/MB-NML-331671/2021|EPI_ISL_12224021|2021-04-01	2021-04-01	EPI_ISL_12224021	B.1.36.18	Canada	NA	Ref	994
India/MH-IGIB-T2237525/2021|EPI_ISL_4110304|2021	2021	EPI_ISL_4110304	B.1.36.29	India	NA	Ref	995
Canada/BC-7300/2020|EPI_ISL_751963|2020-11	2020-11-01	EPI_ISL_751963	B.1.36.37	Canada	NA	Ref	996
Canada/QC-1nIUJ-T0081706IA/2021|EPI_ISL_7691446|2021-02-08	2021-02-08	EPI_ISL_7691446	B.1.36.7	Canada	NA	Ref	997
Israel/CVL-1349/2020|EPI_ISL_1210120|2020-12-31	2020-12-31	EPI_ISL_1210120	B.1.362	Israel	NA	Ref	998
USA/UT-UPHL-201024927/2020|MW181541.1|2020-05-11	2020-05-11	MW181541.1	B.1.384	USA	NA	Ref	999
England/PORT-2D0E76/2020|2020-03-30	2020-03-30	NA	B.1.391	England	NA	Ref	1000
USA/CA-CDPH-MC1136268/2020|EPI_ISL_5695921|2020-10-08	2020-10-08	EPI_ISL_5695921	B.1.399	USA	NA	Ref	1001
England/QEUH-9B47D0/2020|OA994716.1|2020-09-02	2020-09-02	OA994716.1	B.1.416.1	England	NA	Ref	1002
USA/CA-CDC-LC0005903/2021|MW636414.1|2021-01-17	2021-01-17	MW636414.1	B.1.427	USA	NA	Ref	1003
USA/CA-ALSR-6447/2021|EPI_ISL_962748|2021-01-16	2021-01-16	EPI_ISL_962748	B.1.427	USA	NA	Ref	1004
Qatar/QA-QU_04-F6/2020|EPI_ISL_1712817|2020-05-23	2020-05-23	EPI_ISL_1712817	B.1.428	Qatar	NA	Ref	1005
USA/CA-CZB-23876/2020|MW739237.1|2020-12-18	2020-12-18	MW739237.1	B.1.429	USA	NA	Ref	1006
USA/CA-CDC-FG-006371/2021|MW859482.1|2021-03-02	2021-03-02	MW859482.1	B.1.429	USA	NA	Ref	1007
USA/CA-CDC-FG-012147/2021|MW860008.1|2021-03-23	2021-03-23	MW860008.1	B.1.429	USA	NA	Ref	1008
USA/OR-CDC-2-4080845/2021|MW887968.1|2021-03-11	2021-03-11	MW887968.1	B.1.429	USA	NA	Ref	1009
USA/CA-CDPH-UC580/2021|MW972780.1|2021-01-02	2021-01-02	MW972780.1	B.1.429	USA	NA	Ref	1010
USA/HI-H211334/2021|EPI_ISL_1292748|2021-03-02	2021-03-02	EPI_ISL_1292748	B.1.429	USA	NA	Ref	1011
USA/WA-Curative-054246/2021|EPI_ISL_2507320|2021-05-10	2021-05-10	EPI_ISL_2507320	B.1.429	USA	NA	Ref	1012
Canada/ON-KHS-21-01070-v1/2021|EPI_ISL_13836299|2021-03-15	2021-03-15	EPI_ISL_13836299	B.1.438.1	Canada	NA	Ref	1013
Canada/ON-SC2325/2020|EPI_ISL_1739657|2020-11-09	2020-11-09	EPI_ISL_1739657	B.1.438.1	Canada	NA	Ref	1014
Canada/ABPHL-09751/2021|EPI_ISL_2167754|2021-03-14	2021-03-14	EPI_ISL_2167754	B.1.438.1	Canada	NA	Ref	1015
England/NOTT-11285D/2020|2020-04-14	2020-04-14	NA	B.1.465	England	NA	Ref	1016
USA/VA-DCLS-0299/2020|EPI_ISL_463102|2020-05-18	2020-05-18	EPI_ISL_463102	B.1.494	USA	NA	Ref	1017
Mauritanie/389153/2021|EPI_ISL_12316590|2021-05-30	2021-05-30	EPI_ISL_12316590	B.1.525	Mauritanie	NA	Ref	1018
USA/WV-CDC-ASC210031153/2021|MZ188447.1|2021-04-22	2021-04-22	MZ188447.1	B.1.526	USA	NA	Ref	1019
USA/NC-CDC-ASC210033892/2021|MZ195820.1|2021-04-26	2021-04-26	MZ195820.1	B.1.526	USA	NA	Ref	1020
Switzerland/AG-ETHZ-610424/2021|OU174624.1|2021-05-03	2021-05-03	OU174624.1	B.1.526	Switzerland	NA	Ref	1021
USA/NY-Wadsworth-21033276-01/2021|EPI_ISL_1482549|2021-03-16	2021-03-16	EPI_ISL_1482549	B.1.526	USA	NA	Ref	1022
USA/CT-Yale-3879/2021|EPI_ISL_3105546|2021-04-13	2021-04-13	EPI_ISL_3105546	B.1.526	USA	NA	Ref	1023
USA/FL-BPHL-2467/2020|MW490747.1|2020-11-12	2020-11-12	MW490747.1	B.1.565	USA	NA	Ref	1024
USA/CO-CDPHE-2100025094/2020|OM797449.1|2020-11-25	2020-11-25	OM797449.1	B.1.569	USA	NA	Ref	1025
USA/CT-CDC-QDX23206560/2021|MW880572.1|2021-03-21	2021-03-21	MW880572.1	B.1.575	USA	NA	Ref	1026
Spain/NC-CHN-01003745/2021|EPI_ISL_2934703|2021-06-21	2021-06-21	EPI_ISL_2934703	B.1.575.2	Spain	NA	Ref	1027
USA/OH-ODH-SC51848/2020|EPI_ISL_852626|2020-07-08	2020-07-08	EPI_ISL_852626	B.1.576	USA	NA	Ref	1028
Canada/ABPHL-04112/2020|EPI_ISL_2164094|2020-11-20	2020-11-20	EPI_ISL_2164094	B.1.577	Canada	NA	Ref	1029
USA/OR-OHSU-7946/2020|EPI_ISL_905823|2020-12-16	2020-12-16	EPI_ISL_905823	B.1.587	USA	NA	Ref	1030
USA/NE-Mayo19322/2021|EPI_ISL_13678593|2021-02-05	2021-02-05	EPI_ISL_13678593	B.1.595	USA	NA	Ref	1031
USA/TX-HMH-MCoV-18399/2020|EPI_ISL_784747|2020-11-18	2020-11-18	EPI_ISL_784747	B.1.595	USA	NA	Ref	1032
USA/CA-CDPH-3000265672/2021|OM702485.1|2021-11-01	2021-11-01	OM702485.1	B.1.617.2	USA	NA	Ref	1033
FRA/IHUCOVID-041540_Nova1/2021|ON431454.1|2021-10-22	2021-10-22	ON431454.1	B.1.617.2	France	NA	Ref	1034
England/MILK-15FA933/2021|OU308273.1|2021-06-01	2021-06-01	OU308273.1	B.1.617.2	England	NA	Ref	1035
England/ALDP-192DA7C/2021|OU445874.1|2021-07-14	2021-07-14	OU445874.1	B.1.617.2	England	NA	Ref	1036
England/LSPA-273920B/2021|OU895136.1|2021-10-12	2021-10-12	OU895136.1	B.1.617.2	England	NA	Ref	1037
India/KA-SLS-SEQ-9173/2021|EPI_ISL_11743886|2021-10-08	2021-10-08	EPI_ISL_11743886	B.1.617.2	India	NA	Ref	1038
UnitedArabEmirates/BTC-9620/2021|EPI_ISL_16800761|2021-11-21	2021-11-21	EPI_ISL_16800761	B.1.617.2	UnitedArabEmirates	NA	Ref	1039
UnitedArabEmirates/BTC-6249/2021|EPI_ISL_16815228|2021-07-01	2021-07-01	EPI_ISL_16815228	B.1.617.2	UnitedArabEmirates	NA	Ref	1040
India/LEH-NCDC-260977/2021|EPI_ISL_2461726|2021-04-14	2021-04-14	EPI_ISL_2461726	B.1.617.2	India	NA	Ref	1041
Canada/ON-PHL-21-21944/2021|EPI_ISL_2822854|2021-06	2021-06-01	EPI_ISL_2822854	B.1.617.2	Canada	NA	Ref	1042
Spain/CT-HUVH-EX209706/2021|EPI_ISL_2982432|2021-07-12	2021-07-12	EPI_ISL_2982432	B.1.617.2	Spain	NA	Ref	1043
Japan/PG-57937/2021|EPI_ISL_3183775|2021-06-08	2021-06-08	EPI_ISL_3183775	B.1.617.2	Japan	NA	Ref	1044
Pakistan/PPHRL-AH076/2021|EPI_ISL_3373680|2021-05-31	2021-05-31	EPI_ISL_3373680	B.1.617.2	Pakistan	NA	Ref	1045
Turkey/HSGM-D5930/2021|EPI_ISL_3555243|2021-08-16	2021-08-16	EPI_ISL_3555243	B.1.617.2	Turkey	NA	Ref	1046
Turkey/HSGM-D15546/2021|EPI_ISL_3651771|2021-08-19	2021-08-19	EPI_ISL_3651771	B.1.617.2	Turkey	NA	Ref	1047
Bulgaria/21BG-EU_004119_Pl35/2021|EPI_ISL_3796177|2021-07-27	2021-07-27	EPI_ISL_3796177	B.1.617.2	Bulgaria	NA	Ref	1048
France/OCC-NI-2108102452/2021|EPI_ISL_3804678|2021-08-10	2021-08-10	EPI_ISL_3804678	B.1.617.2	France	NA	Ref	1049
Austria/KILM1606/2021|EPI_ISL_4032415|2021-08-18	2021-08-18	EPI_ISL_4032415	B.1.617.2	Austria	NA	Ref	1050
Sweden/DC112852091/2021|EPI_ISL_4109346|2021-08-31	2021-08-31	EPI_ISL_4109346	B.1.617.2	Sweden	NA	Ref	1051
Belgium/Briant-12114850601/2021|EPI_ISL_4204693|2021-08-31	2021-08-31	EPI_ISL_4204693	B.1.617.2	Belgium	NA	Ref	1052
India/AP-CCMB-CIA9133/2021|EPI_ISL_4546502|2021-08-07	2021-08-07	EPI_ISL_4546502	B.1.617.2	India	NA	Ref	1053
Turkey/HSGM-E9501/2021|EPI_ISL_5067884|2021-09-24	2021-09-24	EPI_ISL_5067884	B.1.617.2	Turkey	NA	Ref	1054
Germany/HE-RKI-I-274762/2021|EPI_ISL_5118256|2021-10-02	2021-10-02	EPI_ISL_5118256	B.1.617.2	Germany	NA	Ref	1055
Germany/BY-RKI-I-275133/2021|EPI_ISL_5118592|2021-09-28	2021-09-28	EPI_ISL_5118592	B.1.617.2	Germany	NA	Ref	1056
Canada/AB-ABPHL-34556/2021|EPI_ISL_5631271|2021-09-12	2021-09-12	EPI_ISL_5631271	B.1.617.2	Canada	NA	Ref	1057
India/MZ-INSACOG-1526200038728/2021|EPI_ISL_5760107|2021-09-23	2021-09-23	EPI_ISL_5760107	B.1.617.2	India	NA	Ref	1058
India/MH-RFIP04445/2021|EPI_ISL_7851008|2021-05-05	2021-05-05	EPI_ISL_7851008	B.1.617.2	India	NA	Ref	1059
USA/NY-WMC2021-617/2021|EPI_ISL_7899972|2021-09-16	2021-09-16	EPI_ISL_7899972	B.1.617.2	USA	NA	Ref	1060
CzechRepublic/UMTM324425/2021|EPI_ISL_7922415|2021-11-09	2021-11-09	EPI_ISL_7922415	B.1.617.2	Czech Republic	NA	Ref	1061
Netherlands/ZH-MZ-1220/2021|EPI_ISL_8171017|2021-11-27	2021-11-27	EPI_ISL_8171017	B.1.617.2	Netherlands	NA	Ref	1062
India/WB-INSACOG-1930900339610/2021|EPI_ISL_8660905|2021-11-01	2021-11-01	EPI_ISL_8660905	B.1.617.2	India	NA	Ref	1063
France/HDF-CERBAHC-11777693/2021|EPI_ISL_8938554|2021-11-29	2021-11-29	EPI_ISL_8938554	B.1.617.2	France	NA	Ref	1064
England/PHEC-31B6C1/2021|2021-06-11	2021-06-11	NA	B.1.617.2	England	NA	Ref	1065
SouthKorea/KDCA5227/2021|EPI_ISL_2754682|2021-06-07	2021-06-07	EPI_ISL_2754682	B.1.619.1	South Korea	NA	Ref	1066
USA/CA-CDC-ASC210061620/2021|OK292407.1|2021-05-09	2021-05-09	OK292407.1	B.1.621	USA	NA	Ref	1067
Colombia/ANT-CWOHC-VG-SEC01805K/2021|EPI_ISL_4878556|2021-08-18	2021-08-18	EPI_ISL_4878556	B.1.621	Colombia	NA	Ref	1068
USA/MD-HP03640/2021|EPI_ISL_1402898|2021-03-15	2021-03-15	EPI_ISL_1402898	B.1.637	USA	NA	Ref	1069
USA/CA-CDPH-3000017756/2021|EPI_ISL_8503189|2021-03-10	2021-03-10	EPI_ISL_8503189	B.1.637	USA	NA	Ref	1070
Scotland/CVR2072/2020|2020-04-10	2020-04-10	NA	B.45	Scotland	NA	Ref	1071
USA/CA-CDC-FG-211647/2021|OM094627.1|2021-12-22	2021-12-22	OM094627.1	BA.1	USA	NA	Ref	1072
USA/21079517/2021|OM326937.1|2021-12-22	2021-12-22	OM326937.1	BA.1	USA	NA	Ref	1073
USA/WA-CDC-ASC210545156/2022|OM561870.1|2022-01-26	2022-01-26	OM561870.1	BA.1	USA	NA	Ref	1074
USA/NC-CDC-LC0509701/2022|OM625631.1|2022-01-25	2022-01-25	OM625631.1	BA.1	USA	NA	Ref	1075
USA/CA-CDC-FG-270834/2022|OM759782.1|2022-02-09	2022-02-09	OM759782.1	BA.1	USA	NA	Ref	1076
USA/CO-CDPHE-2102677412/2022|OM992884.1|2022-01-06	2022-01-06	OM992884.1	BA.1	USA	NA	Ref	1077
USA/CO-CDPHE-2103039658/2022|ON105002.1|2022-01-06	2022-01-06	ON105002.1	BA.1	USA	NA	Ref	1078
FRA/IHUCOVID-060575-N1M/2022|ON265070.1|2022-01-05	2022-01-05	ON265070.1	BA.1	France	NA	Ref	1079
England/ALDP-2FEE8CF/2021|OV394278.1|2021-12-22	2021-12-22	OV394278.1	BA.1	England	NA	Ref	1080
England/MILK-300C609/2021|OV394589.1|2021-12-27	2021-12-27	OV394589.1	BA.1	England	NA	Ref	1081
England/MILK-31267AB/2022|OV497227.1|2022-01-05	2022-01-05	OV497227.1	BA.1	England	NA	Ref	1082
England/MILK-313DFD6/2022|OV526257.1|2022-01-05	2022-01-05	OV526257.1	BA.1	England	NA	Ref	1083
England/MILK-2F905E3/2021|OV619845.1|2021-12-19	2021-12-19	OV619845.1	BA.1	England	NA	Ref	1084
England/QEUH-326DB14/2022|OV739550.1|2022-01-12	2022-01-12	OV739550.1	BA.1	England	NA	Ref	1085
England/NEWC-32A91ED/2022|OV742186.1|2022-01-15	2022-01-15	OV742186.1	BA.1	England	NA	Ref	1086
England/PLYM-33025E5/2022|OV753398.1|2022-01-17	2022-01-17	OV753398.1	BA.1	England	NA	Ref	1087
England/MILK-359382A/2022|OV951469.1|2022-02-05	2022-02-05	OV951469.1	BA.1	England	NA	Ref	1088
England/LSPA-3688D55/2022|OV999302.1|2022-02-10	2022-02-10	OV999302.1	BA.1	England	NA	Ref	1089
England/NORW-3120234/2021|OW096406.2|2021-12-26	2021-12-26	OW096406.2	BA.1	England	NA	Ref	1090
England/NORT-YBZMX8/2022|OW408774.1|2022-01-15	2022-01-15	OW408774.1	BA.1	null	NA	Ref	1091
Canada/ON-PHL-22-08464/2022|EPI_ISL_10208584|2022-02-04	2022-02-04	EPI_ISL_10208584	BA.1	Canada	NA	Ref	1092
Mexico/BCS_InDRE_FB8941_E03314520488_S11828/2022|EPI_ISL_10361297|2022-01-21	2022-01-21	EPI_ISL_10361297	BA.1	Mexico	NA	Ref	1093
CzechRepublic/UMTM441459/2022|EPI_ISL_10449995|2022-02-02	2022-02-02	EPI_ISL_10449995	BA.1	Czech Republic	NA	Ref	1094
Australia/VIC42157/2022|EPI_ISL_10564772|2022-01-12	2022-01-12	EPI_ISL_10564772	BA.1	Australia	NA	Ref	1095
Slovakia/BA_22_00008421/2022|EPI_ISL_10702300|2022-01-30	2022-01-30	EPI_ISL_10702300	BA.1	Slovakia	NA	Ref	1096
Canada/AB-ABPHL-56565/2022|EPI_ISL_11167419|2022-02-27	2022-02-27	EPI_ISL_11167419	BA.1	Canada	NA	Ref	1097
Germany/BW-RKI-I-666594/2022|EPI_ISL_11640818|2022-03-15	2022-03-15	EPI_ISL_11640818	BA.1	Germany	NA	Ref	1098
Brazil/ES-LACENES-321136898/2022|EPI_ISL_13833775|2022-02-19	2022-02-19	EPI_ISL_13833775	BA.1	Brazil	NA	Ref	1099
SouthAfrica/NICD-N26889/2021|EPI_ISL_14728552|2021-12-09	2021-12-09	EPI_ISL_14728552	BA.1	South Africa	NA	Ref	1100
USA/NY-PRL-2021_1219_05C19/2021|EPI_ISL_8304710|2021-12-18	2021-12-18	EPI_ISL_8304710	BA.1	USA	NA	Ref	1101
Canada/AB-ABPHL-45524/2021|EPI_ISL_8844569|2021-12-14	2021-12-14	EPI_ISL_8844569	BA.1	Canada	NA	Ref	1102
Indonesia/JK-NIHRD-MI_22_01019/2021|EPI_ISL_8933536|2021-12-28	2021-12-28	EPI_ISL_8933536	BA.1	Indonesia	NA	Ref	1103
Germany/BY-RKI-I-443878/2022|EPI_ISL_9078889|2022-01-07	2022-01-07	EPI_ISL_9078889	BA.1	Germany	NA	Ref	1104
Germany/BW-RKI-I-453327/2022|EPI_ISL_9107957|2022-01-11	2022-01-11	EPI_ISL_9107957	BA.1	Germany	NA	Ref	1105
Denmark/DCGC-337629/2022|EPI_ISL_9269655|2022-01-21	2022-01-21	EPI_ISL_9269655	BA.1	Denmark	NA	Ref	1106
Indonesia/JK-NIHRD-MI.22.01601/2022|EPI_ISL_9287707|2022-01-07	2022-01-07	EPI_ISL_9287707	BA.1	Indonesia	NA	Ref	1107
Ecuador/USFQ-2529/2022|EPI_ISL_9489261|2022-01-05	2022-01-05	EPI_ISL_9489261	BA.1	Ecuador	NA	Ref	1108
Israel/SMC-7041640/2022|EPI_ISL_9656569|2022-01-28	2022-01-28	EPI_ISL_9656569	BA.1	Israel	NA	Ref	1109
France/GES-HMN-22012260168/2022|EPI_ISL_9668956|2022-01-17	2022-01-17	EPI_ISL_9668956	BA.1	France	NA	Ref	1110
Brazil/RJ-FIOCRUZ-3447/2022|EPI_ISL_9919586|2022-01-05	2022-01-05	EPI_ISL_9919586	BA.1	Brazil	NA	Ref	1111
England/PHEC-5N050Z44/2022|2022-01-17	2022-01-17	NA	BA.1	England	NA	Ref	1112
England/DHSC-CYBTM5Q/2021|2021-12-19	2021-12-19	NA	BA.1	England	NA	Ref	1113
Northern_Ireland/NIRE-018f36/2022|2022-01-18	2022-01-18	NA	BA.1	Northern Ireland	NA	Ref	1114
Denmark/2022|OW802159.1|2022-01-21	2022-01-21	OW802159.1	BA.1	Denmark	NA	Ref	1115
Molecular_surveillance_of_SARS-CoV-2_in_Germany|OW297807.1|2022-01-04	2022-01-04	OW297807.1	BA.1	Germany	NA	Ref	1116
OW678621.1|2021-12-21	2021-12-21	OW678621.1	BA.1	Denmark	NA	Ref	1117
SARS-CoV-2_Iceland|OX318385.1|2021-12-26	2021-12-26	OX318385.1	BA.1	Iceland	NA	Ref	1118
USA/CA-CDC-FG-209236/2021|OM088219.1|2021-12-22	2021-12-22	OM088219.1	BA.1.1	USA	NA	Ref	1119
USA/CA-CDC-FG-210809/2021|OM091811.1|2021-12-21	2021-12-21	OM091811.1	BA.1.1	USA	NA	Ref	1120
USA/MD-CDC-ASC210569706/2021|OM200717.1|2021-12-27	2021-12-27	OM200717.1	BA.1.1	USA	NA	Ref	1121
USA/CO-CDPHE-2102580528/2022|OM259906.1|2022-01-03	2022-01-03	OM259906.1	BA.1.1	USA	NA	Ref	1122
USA/CA-CDC-FG-238296/2022|OM393998.1|2022-01-15	2022-01-15	OM393998.1	BA.1.1	USA	NA	Ref	1123
USA/UT-UPHL-220115303400/2022|OM420998.1|2022-01-06	2022-01-06	OM420998.1	BA.1.1	USA	NA	Ref	1124
USA/CA-CDC-FG-246569/2022|OM447962.1|2022-01-17	2022-01-17	OM447962.1	BA.1.1	USA	NA	Ref	1125
USA/CO-CDC-FG-260437/2022|OM650902.1|2022-01-25	2022-01-25	OM650902.1	BA.1.1	USA	NA	Ref	1126
USA/CA-LACPHL-AF06405/2022|OM663018.1|2022-01-14	2022-01-14	OM663018.1	BA.1.1	USA	NA	Ref	1127
USA/NC-CDC-MMB14020790/2022|OM680529.1|2022-01-28	2022-01-28	OM680529.1	BA.1.1	USA	NA	Ref	1128
USA/GA-CDC-MMB14138231/2022|OM769321.1|2022-02-03	2022-02-03	OM769321.1	BA.1.1	USA	NA	Ref	1129
USA/GA-CDC-QDX33117489/2022|OM775499.1|2022-01-20	2022-01-20	OM775499.1	BA.1.1	USA	NA	Ref	1130
USA/NM-CDC-IBX848667190261/2022|OM781818.1|2022-02-10	2022-02-10	OM781818.1	BA.1.1	USA	NA	Ref	1131
USA/FL-CDC-ASC210550446/2022|OM783062.1|2022-02-08	2022-02-08	OM783062.1	BA.1.1	USA	NA	Ref	1132
USA/NY-HQE-3255296/2022|OM802414.1|2022-01-22	2022-01-22	OM802414.1	BA.1.1	USA	NA	Ref	1133
USA/NJ-CDC-FG-283471/2022|OM849115.1|2022-02-14	2022-02-14	OM849115.1	BA.1.1	USA	NA	Ref	1134
USA/TN-CDC-ASC210553980/2022|OM853195.1|2022-02-13	2022-02-13	OM853195.1	BA.1.1	USA	NA	Ref	1135
USA/MN-CDC-IBX360320087906/2022|OM866731.1|2022-02-18	2022-02-18	OM866731.1	BA.1.1	USA	NA	Ref	1136
USA/RI-CDCBI-RIDOH_LONRQ2P7AANJ223A/2022|OM916548.1|2022-02-01	2022-02-01	OM916548.1	BA.1.1	USA	NA	Ref	1137
USA/NC-CDC-MMB14369722/2022|OM931526.1|2022-02-14	2022-02-14	OM931526.1	BA.1.1	USA	NA	Ref	1138
USA/FL-BPHL-1966/2022|OM965144.1|2022-01-13	2022-01-13	OM965144.1	BA.1.1	USA	NA	Ref	1139
USA/CA-CDC-ASC210754598/2022|OM969004.1|2022-02-27	2022-02-27	OM969004.1	BA.1.1	USA	NA	Ref	1140
USA/UT-UPHL-220321937388/2022|ON096291.1|2022-01-27	2022-01-27	ON096291.1	BA.1.1	USA	NA	Ref	1141
USA/CA-LACPHL-AF07937/2022|ON157629.1|2022-01-18	2022-01-18	ON157629.1	BA.1.1	USA	NA	Ref	1142
USA/TX-CDC-STM-5CGMQSDH8/2022|ON174942.1|2022-03-23	2022-03-23	ON174942.1	BA.1.1	USA	NA	Ref	1143
USA/NH-Broad-CRSP_OEJQBCEJGWZX7HKC/2022|ON199418.1|2022-03-28	2022-03-28	ON199418.1	BA.1.1	USA	NA	Ref	1144
USA/CO-CDC-ASC210847927/2022|ON234740.1|2022-03-25	2022-03-25	ON234740.1	BA.1.1	USA	NA	Ref	1145
USA/VA-VTVAS3-GSC33192/2022|ON394323.1|2022-02-11	2022-02-11	ON394323.1	BA.1.1	USA	NA	Ref	1146
THA/CONI-2230/2022|ON910352.1|2022-02-09	2022-02-09	ON910352.1	BA.1.1	Thailand	NA	Ref	1147
England/MILK-31EC7B0/2022|OV688854.1|2022-01-11	2022-01-11	OV688854.1	BA.1.1	England	NA	Ref	1148
England/LSPA-321DC01/2022|OV704977.1|2022-01-06	2022-01-06	OV704977.1	BA.1.1	England	NA	Ref	1149
England/MILK-3249334/2022|OV727341.1|2022-01-12	2022-01-12	OV727341.1	BA.1.1	England	NA	Ref	1150
England/QEUH-32B0D49/2022|OV748394.1|2022-01-15	2022-01-15	OV748394.1	BA.1.1	England	NA	Ref	1151
England/MILK-34562DB/2022|OV817248.1|2022-01-27	2022-01-27	OV817248.1	BA.1.1	England	NA	Ref	1152
England/QEUH-3453C67/2022|OV818550.1|2022-01-25	2022-01-25	OV818550.1	BA.1.1	England	NA	Ref	1153
England/MILK-349AC73/2022|OV868993.1|2022-01-29	2022-01-29	OV868993.1	BA.1.1	England	NA	Ref	1154
England/LSPA-34F0895/2022|OV880390.1|2022-01-29	2022-01-29	OV880390.1	BA.1.1	England	NA	Ref	1155
England/LSPA-3619E56/2022|OV969135.1|2022-02-05	2022-02-05	OV969135.1	BA.1.1	England	NA	Ref	1156
England/LSPA-3616439/2022|OV970399.1|2022-02-07	2022-02-07	OV970399.1	BA.1.1	England	NA	Ref	1157
Scotland/QEUH-3726532/2022|OW014429.1|2022-02-15	2022-02-15	OW014429.1	BA.1.1	Scotland	NA	Ref	1158
Scotland/QEUH-36F0A60/2022|OW021860.1|2022-02-12	2022-02-12	OW021860.1	BA.1.1	Scotland	NA	Ref	1159
England/LSPA-372F78E/2022|OW061141.1|2022-02-16	2022-02-16	OW061141.1	BA.1.1	England	NA	Ref	1160
England/LSPA-372F681/2022|OW061730.1|2022-02-15	2022-02-15	OW061730.1	BA.1.1	England	NA	Ref	1161
England/LSPA-383CD4F/2022|OW071881.1|2022-02-23	2022-02-23	OW071881.1	BA.1.1	England	NA	Ref	1162
England/ALDP-390CAD7/2022|OW166555.1|2022-03-03	2022-03-03	OW166555.1	BA.1.1	England	NA	Ref	1163
England/MILK-3906044/2022|OW166567.1|2022-03-03	2022-03-03	OW166567.1	BA.1.1	England	NA	Ref	1164
England/LSPA-3B72F44/2022|OW327476.1|2022-03-18	2022-03-18	OW327476.1	BA.1.1	England	NA	Ref	1165
Scotland/QEUH-3AF8518/2022|OW337301.1|2022-03-16	2022-03-16	OW337301.1	BA.1.1	Scotland	NA	Ref	1166
England/NORT-YB4YDR/2022|OW409574.1|2022-01-07	2022-01-07	OW409574.1	BA.1.1	null	NA	Ref	1167
France/BFC-HCL722000653501/2022|EPI_ISL_10100782|2022-01-11	2022-01-11	EPI_ISL_10100782	BA.1.1	France	NA	Ref	1168
USA/TN-ASC-210545305/2022|EPI_ISL_10142997|2022-01-27	2022-01-27	EPI_ISL_10142997	BA.1.1	USA	NA	Ref	1169
Nigeria/NCDC-NR-GL-001766/2022|EPI_ISL_10293325|2022-01-10	2022-01-10	EPI_ISL_10293325	BA.1.1	Nigeria	NA	Ref	1170
Poland/Kce-2357/2022|EPI_ISL_10312634|2022-02-21	2022-02-21	EPI_ISL_10312634	BA.1.1	Poland	NA	Ref	1171
USA/TN-ASC-210508348/2022|EPI_ISL_10548092|2022-01-07	2022-01-07	EPI_ISL_10548092	BA.1.1	USA	NA	Ref	1172
Norway/7019/2022|EPI_ISL_10588155|2022-02-01	2022-02-01	EPI_ISL_10588155	BA.1.1	Norway	NA	Ref	1173
Germany/SN-RKI-I-582899/2022|EPI_ISL_10766667|2022-01-20	2022-01-20	EPI_ISL_10766667	BA.1.1	Germany	NA	Ref	1174
Canada/BC-BCCDC-355129/2022|EPI_ISL_10788452|2022-02-06	2022-02-06	EPI_ISL_10788452	BA.1.1	Canada	NA	Ref	1175
Germany/NW-RKI-I-590323/2022|EPI_ISL_10907470|2022-02-17	2022-02-17	EPI_ISL_10907470	BA.1.1	Germany	NA	Ref	1176
Germany/NW-RKI-I-608727/2022|EPI_ISL_10922711|2022-02-23	2022-02-23	EPI_ISL_10922711	BA.1.1	Germany	NA	Ref	1177
USA/AZ-ASU51449/2022|EPI_ISL_10948992|2022-01-19	2022-01-19	EPI_ISL_10948992	BA.1.1	USA	NA	Ref	1178
Italy/LAZ-IFO-03080350/2022|EPI_ISL_11004188|2022-03-08	2022-03-08	EPI_ISL_11004188	BA.1.1	Italy	NA	Ref	1179
USA/NY-SUNYQB-61210353808869/2022|EPI_ISL_11200227|2022-02-03	2022-02-03	EPI_ISL_11200227	BA.1.1	USA	NA	Ref	1180
USA/NY-SUNYQB-61210600510091/2022|EPI_ISL_11206155|2022-01-12	2022-01-12	EPI_ISL_11206155	BA.1.1	USA	NA	Ref	1181
Peru/PIU-INS-13001/2022|EPI_ISL_11289464|2022-02-03	2022-02-03	EPI_ISL_11289464	BA.1.1	Peru	NA	Ref	1182
USA/AZ-TG1278566/2022|EPI_ISL_11499203|2022-02-23	2022-02-23	EPI_ISL_11499203	BA.1.1	USA	NA	Ref	1183
India/DL-ICMR-MCL-22-170_8749/2021|EPI_ISL_11521415|2021-12	2021-12-01	EPI_ISL_11521415	BA.1.1	India	NA	Ref	1184
USA/CA-SEARCH-82420/2022|EPI_ISL_11577404|2022-01-19	2022-01-19	EPI_ISL_11577404	BA.1.1	USA	NA	Ref	1185
Slovakia/BA_22_00021027/2022|EPI_ISL_11884381|2022-03-20	2022-03-20	EPI_ISL_11884381	BA.1.1	Slovakia	NA	Ref	1186
USA/CA-CDPH-2000063692/2022|EPI_ISL_11898482|2022-02-22	2022-02-22	EPI_ISL_11898482	BA.1.1	USA	NA	Ref	1187
Ecuador/NIC-INSPI-1812-5679/2022|EPI_ISL_12219366|2022-01-25	2022-01-25	EPI_ISL_12219366	BA.1.1	Ecuador	NA	Ref	1188
Canada/ON-KHS-22-03289-v1/2022|EPI_ISL_12229057|2022-03-16	2022-03-16	EPI_ISL_12229057	BA.1.1	Canada	NA	Ref	1189
USA/AZ-TG1300877/2022|EPI_ISL_12265184|2022-03-15	2022-03-15	EPI_ISL_12265184	BA.1.1	USA	NA	Ref	1190
Canada/AB-ABPHL-63033/2022|EPI_ISL_12600155|2022-04-04	2022-04-04	EPI_ISL_12600155	BA.1.1	Canada	NA	Ref	1191
Canada/NB-CHUDGLD-230422-MM00386R/2022|EPI_ISL_12623354|2022-04-23	2022-04-23	EPI_ISL_12623354	BA.1.1	Canada	NA	Ref	1192
USA/CA-SEARCH-87458/2022|EPI_ISL_12836754|2022-04-18	2022-04-18	EPI_ISL_12836754	BA.1.1	USA	NA	Ref	1193
Brazil/PR-FIOCRUZ-ICC1827/2022|EPI_ISL_12842405|2022-01-19	2022-01-19	EPI_ISL_12842405	BA.1.1	Brazil	NA	Ref	1194
Germany/BY-RKI-I-827428/2022|EPI_ISL_13008588|2022-02-04	2022-02-04	EPI_ISL_13008588	BA.1.1	Germany	NA	Ref	1195
Germany/SN-RKI-I-827947/2022|EPI_ISL_13009197|2022-02-07	2022-02-07	EPI_ISL_13009197	BA.1.1	Germany	NA	Ref	1196
Belgium/rega-28911/2022|EPI_ISL_13475079|2022-01-30	2022-01-30	EPI_ISL_13475079	BA.1.1	Belgium	NA	Ref	1197
USA/CA-CDPH-500047068/2022|EPI_ISL_13820991|2022-01-17	2022-01-17	EPI_ISL_13820991	BA.1.1	USA	NA	Ref	1198
Russia/MOW-PMVL-DZ-49492029730/2022|EPI_ISL_15867221|2022-03-01	2022-03-01	EPI_ISL_15867221	BA.1.1	Russia	NA	Ref	1199
Russia/MOW-PMVL-DZ-19531226979/2022|EPI_ISL_15869710|2022-01-04	2022-01-04	EPI_ISL_15869710	BA.1.1	Russia	NA	Ref	1200
Russia/MOW-PMVL-DZ-30056145504/2022|EPI_ISL_15885465|2022-01-25	2022-01-25	EPI_ISL_15885465	BA.1.1	Russia	NA	Ref	1201
CanaryIslands/HUGCDN-02935226/2022|EPI_ISL_16215850|2022-02-10	2022-02-10	EPI_ISL_16215850	BA.1.1	CanaryIslands	NA	Ref	1202
Germany/SH-RKI-I-419952/2021|EPI_ISL_8666656|2021-12-23	2021-12-23	EPI_ISL_8666656	BA.1.1	Germany	NA	Ref	1203
USA/CA-SEARCH-63959/2022|EPI_ISL_8918202|2022-01-03	2022-01-03	EPI_ISL_8918202	BA.1.1	USA	NA	Ref	1204
USA/KS-KSU-0089/2022|EPI_ISL_8938432|2022-01-04	2022-01-04	EPI_ISL_8938432	BA.1.1	USA	NA	Ref	1205
Poland/PZH-UMB-11227/2022|EPI_ISL_9509243|2022-01-23	2022-01-23	EPI_ISL_9509243	BA.1.1	Poland	NA	Ref	1206
USA/KS-KHEL-9515/2022|EPI_ISL_9522371|2022-01-27	2022-01-27	EPI_ISL_9522371	BA.1.1	USA	NA	Ref	1207
USA/MD-HP25801-PIDUGAHWQZ/2022|EPI_ISL_9552762|2022-01-27	2022-01-27	EPI_ISL_9552762	BA.1.1	USA	NA	Ref	1208
USA/NY-NYULH5663/2022|EPI_ISL_9710283|2022-01-27	2022-01-27	EPI_ISL_9710283	BA.1.1	USA	NA	Ref	1209
Denmark/DCGC-361168/2022|EPI_ISL_9786951|2022-02-05	2022-02-05	EPI_ISL_9786951	BA.1.1	Denmark	NA	Ref	1210
Wales/PHWC-P8HFXD/2022|2022-01-24	2022-01-24	NA	BA.1.1	Wales	NA	Ref	1211
England/DHSC-CYNFPJJ/2022|2022-02-23	2022-02-23	NA	BA.1.1	England	NA	Ref	1212
Wales/PHWC-P81WES/2022|2022-01-18	2022-01-18	NA	BA.1.1	Wales	NA	Ref	1213
England/PHEC-5X0A1Z1F/2022|2022-02-22	2022-02-22	NA	BA.1.1	England	NA	Ref	1214
Germany/2022|OW651044.1|2022-03-22	2022-03-22	OW651044.1	BA.1.1	Germany	NA	Ref	1215
Germany/2022|OW813157.1|2022-02-15	2022-02-15	OW813157.1	BA.1.1	Germany	NA	Ref	1216
IMS-10150-CVDP-C1992356-544E-4494-BF0C-DD45FC5684E9|OV673970.1|2021-12-24	2021-12-24	OV673970.1	BA.1.1	Germany	NA	Ref	1217
RNA|OW140829.1|2022-02-18	2022-02-18	OW140829.1	BA.1.1	Slovakia	NA	Ref	1218
Molecular_surveillance_of_SARS-CoV-2_in_Germany|OW570990.1|2022-03-06	2022-03-06	OW570990.1	BA.1.1	Germany	NA	Ref	1219
OW779473.1|2022-02-02	2022-02-02	OW779473.1	BA.1.1	Germany	NA	Ref	1220
Molecular_surveillance_of_SARS-CoV-2_in_Germany|OW902992.1|2022-03-02	2022-03-02	OW902992.1	BA.1.1	Germany	NA	Ref	1221
France/CVL-HMN-22022240453/2022|EPI_ISL_10902205|2022-01-31	2022-01-31	EPI_ISL_10902205	BA.1.1.1	France	NA	Ref	1222
England/PHEC-3W08BWD7/2021|2021-12-16	2021-12-16	NA	BA.1.1.1	England	NA	Ref	1223
Molecular_surveillance_of_SARS-CoV-2_in_Germany|OW954107.1|2022-02-18	2022-02-18	OW954107.1	BA.1.1.1	Germany	NA	Ref	1224
England/ALDP-390AA8E/2022|OW172499.1|2022-03-03	2022-03-03	OW172499.1	BA.1.1.12	England	NA	Ref	1225
England/MILK-3436541/2022|OV841012.1|2022-01-25	2022-01-25	OV841012.1	BA.1.1.13	England	NA	Ref	1226
England/ALDP-309D9C8/2021|OV621090.1|2021-12-30	2021-12-30	OV621090.1	BA.1.1.14	England	NA	Ref	1227
Scotland/SCOT-5631/2022|OW508846.1|2022-02-09	2022-02-09	OW508846.1	BA.1.1.14	null	NA	Ref	1228
Germany/SN-RKI-I-541241/2022|EPI_ISL_10030133|2022-01-17	2022-01-17	EPI_ISL_10030133	BA.1.1.14	Germany	NA	Ref	1229
USA/CA-CDPH-3000313073/2022|EPI_ISL_13792238|2022-02-09	2022-02-09	EPI_ISL_13792238	BA.1.1.14	USA	NA	Ref	1230
England/PHEP-YYDZAUX/2022|2022-01-01	2022-01-01	NA	BA.1.1.14	England	NA	Ref	1231
Wales/PHWC-PED7HN/2022|2022-02-01	2022-02-01	NA	BA.1.1.14	Wales	NA	Ref	1232
Wales/PHWC-PE4Q4G/2022|2022-02-26	2022-02-26	NA	BA.1.1.14	Wales	NA	Ref	1233
England/MILK-31E7D1D/2022|OV692552.1|2022-01-10	2022-01-10	OV692552.1	BA.1.1.15	England	NA	Ref	1234
England/MILK-3205DBE/2022|OV732995.1|2022-01-11	2022-01-11	OV732995.1	BA.1.1.15	England	NA	Ref	1235
Germany/HB-RKI-I-607813/2022|EPI_ISL_10922135|2022-02-23	2022-02-23	EPI_ISL_10922135	BA.1.1.15	Germany	NA	Ref	1236
England/DHSC-CYDHGPA/2022|2022-02-02	2022-02-02	NA	BA.1.1.15	England	NA	Ref	1237
USA/CO-CDPHE-2102566344/2021|OM293184.1|2021-12-30	2021-12-30	OM293184.1	BA.1.1.18	USA	NA	Ref	1238
USA/CO-CDPHE-2102625913/2022|OM351450.1|2022-01-06	2022-01-06	OM351450.1	BA.1.1.18	USA	NA	Ref	1239
USA/WUSTL_001194_A1134/2022|ON833831.1|2022-01	2022-01-01	ON833831.1	BA.1.1.18	USA	NA	Ref	1240
USA/TN-ASC-210544033/2022|EPI_ISL_10075348|2022-01-24	2022-01-24	EPI_ISL_10075348	BA.1.1.18	USA	NA	Ref	1241
USA/NY-PRL-2022_0316_00E14/2022|EPI_ISL_11472085|2022-03-13	2022-03-13	EPI_ISL_11472085	BA.1.1.18	USA	NA	Ref	1242
USA/VA-CAV_VAS3N_00009387_01/2022|EPI_ISL_11577317|2022-02	2022-02-01	EPI_ISL_11577317	BA.1.1.18	USA	NA	Ref	1243
USA/FL-SED-VTM-3901/2022|EPI_ISL_9831627|2022-01	2022-01-01	EPI_ISL_9831627	BA.1.1.18	USA	NA	Ref	1244
Japan/TKYkbm2236/2022|EPI_ISL_10118669|2022-01-13	2022-01-13	EPI_ISL_10118669	BA.1.1.2	Japan	NA	Ref	1245
Japan/PG-183574/2022|EPI_ISL_10659023|2022-01-08	2022-01-08	EPI_ISL_10659023	BA.1.1.2	Japan	NA	Ref	1246
Japan/PG-182947/2022|EPI_ISL_10667243|2022-01-19	2022-01-19	EPI_ISL_10667243	BA.1.1.2	Japan	NA	Ref	1247
Japan/PG-192945/2022|EPI_ISL_10670888|2022-02-04	2022-02-04	EPI_ISL_10670888	BA.1.1.2	Japan	NA	Ref	1248
Japan/PG-189760/2022|EPI_ISL_10686621|2022-01-18	2022-01-18	EPI_ISL_10686621	BA.1.1.2	Japan	NA	Ref	1249
Japan/PG-201182/2022|EPI_ISL_11705860|2022-01-19	2022-01-19	EPI_ISL_11705860	BA.1.1.2	Japan	NA	Ref	1250
Japan/PG-211641/2022|EPI_ISL_11717827|2022-03-04	2022-03-04	EPI_ISL_11717827	BA.1.1.2	Japan	NA	Ref	1251
Japan/PG-225987/2022|EPI_ISL_12945198|2022-03-27	2022-03-27	EPI_ISL_12945198	BA.1.1.2	Japan	NA	Ref	1252
Japan/PG-177123/2022|EPI_ISL_9225276|2022-01-04	2022-01-04	EPI_ISL_9225276	BA.1.1.2	Japan	NA	Ref	1253
Japan/PG-177510/2022|EPI_ISL_9232987|2022-01-05	2022-01-05	EPI_ISL_9232987	BA.1.1.2	Japan	NA	Ref	1254
Japan/RIMD04541/2022|EPI_ISL_9438609|2022-01-10	2022-01-10	EPI_ISL_9438609	BA.1.1.2	Japan	NA	Ref	1255
USA/SD-SDPHL-1121/2022|OM635190.1|2022-01-24	2022-01-24	OM635190.1	BA.1.1.8	USA	NA	Ref	1256
Reunion/CHU721123188701/2021|EPI_ISL_9607955|2021-12-31	2021-12-31	EPI_ISL_9607955	BA.1.13	Reunion	NA	Ref	1257
Indonesia/JK-NIHRD-WGS-22-00751/2022|EPI_ISL_9467539|2022-01-14	2022-01-14	EPI_ISL_9467539	BA.1.13.1	Indonesia	NA	Ref	1258
Brazil/GO-LACEN-1318/2022|EPI_ISL_11427885|2022-03-07	2022-03-07	EPI_ISL_11427885	BA.1.14.1	Brazil	NA	Ref	1259
Brazil/RJ-FIOCRUZ-1652/2022|EPI_ISL_9571706|2022-01-17	2022-01-17	EPI_ISL_9571706	BA.1.14.1	Brazil	NA	Ref	1260
USA/CA-CDC-FG-197595/2021|OM013960.1|2021-12-16	2021-12-16	OM013960.1	BA.1.15	USA	NA	Ref	1261
USA/NY-CDC-ASC210571050/2021|OM272601.1|2021-12-29	2021-12-29	OM272601.1	BA.1.15	USA	NA	Ref	1262
USA/TX-CDC-FG-235428/2021|OM299342.1|2021-12-27	2021-12-27	OM299342.1	BA.1.15	USA	NA	Ref	1263
USA/CA-CDC-FG-241338/2022|OM394633.1|2022-01-17	2022-01-17	OM394633.1	BA.1.15	USA	NA	Ref	1264
USA/UT-UPHL-220115392587/2022|OM421073.1|2022-01-07	2022-01-07	OM421073.1	BA.1.15	USA	NA	Ref	1265
USA/VA-DCLS-12495/2021|OM479781.1|2021-12-29	2021-12-29	OM479781.1	BA.1.15	USA	NA	Ref	1266
USA/MI-MDHHS-SC39558/2022|OM793517.1|2022-02-01	2022-02-01	OM793517.1	BA.1.15	USA	NA	Ref	1267
USA/CA-CDC-FG-275855/2022|OM804629.1|2022-02-10	2022-02-10	OM804629.1	BA.1.15	USA	NA	Ref	1268
USA/UT-UPHL-220216555810/2022|OM817934.1|2022-01-03	2022-01-03	OM817934.1	BA.1.15	USA	NA	Ref	1269
USA/CA-CDPH-6000008934/2021|ON215372.1|2021-12-29	2021-12-29	ON215372.1	BA.1.15	USA	NA	Ref	1270
USA/TG996686/2022|ON513665.1|2022-01-10	2022-01-10	ON513665.1	BA.1.15	USA	NA	Ref	1271
USA/TX-HMH-MCoV-87429/2022|EPI_ISL_10826725|2022-01-26	2022-01-26	EPI_ISL_10826725	BA.1.15	USA	NA	Ref	1272
USA/NH-UNH-1473/2022|EPI_ISL_11147473|2022-01	2022-01-01	EPI_ISL_11147473	BA.1.15	USA	NA	Ref	1273
Scotland/EDB43973/2022|2022-01-27	2022-01-27	NA	BA.1.15	Scotland	NA	Ref	1274
England/DHSC-CYYIWBU/2022|2022-02-08	2022-02-08	NA	BA.1.15	England	NA	Ref	1275
England/MILK-307B4ED/2021|OV423615.1|2021-12-30	2021-12-30	OV423615.1	BA.1.15.1	England	NA	Ref	1276
England/BRBR-31A96A3/2022|OV674866.1|2022-01-06	2022-01-06	OV674866.1	BA.1.15.1	England	NA	Ref	1277
England/DHSC-CYDBSSC/2021|2021-12-23	2021-12-23	NA	BA.1.15.1	England	NA	Ref	1278
OW032715.1|2022-02-18	2022-02-18	OW032715.1	BA.1.15.1	Scotland	NA	Ref	1279
England/ALDP-328287C/2022|OV757742.1|2022-01-13	2022-01-13	OV757742.1	BA.1.16	England	NA	Ref	1280
England/MILK-35C30CF/2022|OV950621.1|2022-02-06	2022-02-06	OV950621.1	BA.1.16	England	NA	Ref	1281
Wales/PHWC-PG7X3D/2022|2022-01-02	2022-01-02	NA	BA.1.16	Wales	NA	Ref	1282
NZL/21MV3744/2021|OP631712.1|2021-12-22	2021-12-22	OP631712.1	BA.1.17	New Zealand	NA	Ref	1283
England/NORW-316D3DF/2022|OW513010.1|2022-01-21	2022-01-21	OW513010.1	BA.1.17	null	NA	Ref	1284
Australia/NSW-ICPMR-20934/2022|EPI_ISL_10433045|2022-02-15	2022-02-15	EPI_ISL_10433045	BA.1.17	Australia	NA	Ref	1285
USA/ND-NDDH-13597/2022|EPI_ISL_11764047|2022-02-07	2022-02-07	EPI_ISL_11764047	BA.1.17	USA	NA	Ref	1286
Thailand/DMSc-10116/2022|EPI_ISL_12839418|2022-05-02	2022-05-02	EPI_ISL_12839418	BA.1.17	Thailand	NA	Ref	1287
Australia/VIC36876/2022|EPI_ISL_9302378|2022-01-17	2022-01-17	EPI_ISL_9302378	BA.1.17	Australia	NA	Ref	1288
FRA/IHUCOVID-067105_Nova1/2022|ON444359.1|2022-02-14	2022-02-14	ON444359.1	BA.1.17.2	France	NA	Ref	1289
Wales/MILK-3056F05/2021|OV472756.1|2021-12-29	2021-12-29	OV472756.1	BA.1.17.2	Wales	NA	Ref	1290
England/ALDP-31C4639/2022|OV683837.1|2022-01-08	2022-01-08	OV683837.1	BA.1.17.2	England	NA	Ref	1291
England/BRBR-321D13F/2022|OV714106.1|2022-01-10	2022-01-10	OV714106.1	BA.1.17.2	England	NA	Ref	1292
England/QEUH-3266340/2022|OV730157.1|2022-01-12	2022-01-12	OV730157.1	BA.1.17.2	England	NA	Ref	1293
England/QEUH-32C4F3D/2022|OV740366.1|2022-01-16	2022-01-16	OV740366.1	BA.1.17.2	England	NA	Ref	1294
England/MILK-34ACFFD/2022|OV875362.1|2022-01-30	2022-01-30	OV875362.1	BA.1.17.2	England	NA	Ref	1295
England/MILK-3598CCF/2022|OV941052.1|2022-02-05	2022-02-05	OV941052.1	BA.1.17.2	England	NA	Ref	1296
England/QEUH-357E95F/2022|OV941278.1|2022-02-03	2022-02-03	OV941278.1	BA.1.17.2	England	NA	Ref	1297
England/MILK-3604058/2022|OV942016.1|2022-02-08	2022-02-08	OV942016.1	BA.1.17.2	England	NA	Ref	1298
Switzerland/TI-EOC-26661741/2022|OV973022.1|2022-02-10	2022-02-10	OV973022.1	BA.1.17.2	Switzerland	NA	Ref	1299
England/MILK-3672C7F/2022|OV983911.1|2022-02-11	2022-02-11	OV983911.1	BA.1.17.2	England	NA	Ref	1300
England/MILK-36A6E12/2022|OW005752.1|2022-02-12	2022-02-12	OW005752.1	BA.1.17.2	England	NA	Ref	1301
England/LSPA-36AAB17/2022|OW008135.1|2022-02-11	2022-02-11	OW008135.1	BA.1.17.2	England	NA	Ref	1302
England/HSLL-385728B/2022|OW128697.1|2022-02-24	2022-02-24	OW128697.1	BA.1.17.2	England	NA	Ref	1303
Ireland/WW-NVRL-ecS22IRL00068265/2022|EPI_ISL_11267738|2022-01-18	2022-01-18	EPI_ISL_11267738	BA.1.17.2	Ireland	NA	Ref	1304
Germany/RP-RKI-I-433717/2021|EPI_ISL_8683002|2021-12-30	2021-12-30	EPI_ISL_8683002	BA.1.17.2	Germany	NA	Ref	1305
Canada/BC-BCCDC-305948/2021|EPI_ISL_8907233|2021-12-18	2021-12-18	EPI_ISL_8907233	BA.1.17.2	Canada	NA	Ref	1306
Canada/BC-BCCDC-314817/2021|EPI_ISL_8914314|2021-12-26	2021-12-26	EPI_ISL_8914314	BA.1.17.2	Canada	NA	Ref	1307
England/PHEC-YYB3MET/2021|2021-12-27	2021-12-27	NA	BA.1.17.2	England	NA	Ref	1308
Denmark/2022|OW742053.1|2022-01-03	2022-01-03	OW742053.1	BA.1.17.2	Denmark	NA	Ref	1309
USA/VA-DCLS-12842/2022|OM777797.1|2022-01-04	2022-01-04	OM777797.1	BA.1.18	USA	NA	Ref	1310
England/MILK-339B3BA/2022|OV795062.1|2022-01-21	2022-01-21	OV795062.1	BA.1.18	England	NA	Ref	1311
England/LSPA-3749A76/2022|OW116208.1|2022-02-15	2022-02-15	OW116208.1	BA.1.18	England	NA	Ref	1312
Poland/22SNR1502_wsserze/2022|EPI_ISL_10219311|2022-02-05	2022-02-05	EPI_ISL_10219311	BA.1.18	Poland	NA	Ref	1313
France/HDF-IPP16565/2022|EPI_ISL_11168524|2022-02-21	2022-02-21	EPI_ISL_11168524	BA.1.18	France	NA	Ref	1314
France/CVL-HMN-22032290800/2022|EPI_ISL_12260980|2022-01-17	2022-01-17	EPI_ISL_12260980	BA.1.18	France	NA	Ref	1315
Germany/HH-hpi-p13616/2022|EPI_ISL_13649388|2022-02	2022-02-01	EPI_ISL_13649388	BA.1.18	Germany	NA	Ref	1316
France/ARA-CHUGA-2010088693/2022|EPI_ISL_9423002|2022-01-21	2022-01-21	EPI_ISL_9423002	BA.1.18	France	NA	Ref	1317
Germany/HH-RKI-I-513710/2022|EPI_ISL_9736917|2022-01-29	2022-01-29	EPI_ISL_9736917	BA.1.18	Germany	NA	Ref	1318
Switzerland/SO-ETHZ-35827828/2022|EPI_ISL_9770433|2022-01-19	2022-01-19	EPI_ISL_9770433	BA.1.18	Switzerland	NA	Ref	1319
Germany/2022|OW783717.1|2022-01-31	2022-01-31	OW783717.1	BA.1.18	Germany	NA	Ref	1320
Molecular_surveillance_of_SARS-CoV-2_in_Germany|OW613358.1|2022-02-03	2022-02-03	OW613358.1	BA.1.18	Germany	NA	Ref	1321
Germany/NW-RKI-I-364380/2021|EPI_ISL_7443804|2021-12-02	2021-12-02	EPI_ISL_7443804	BA.1.19	Germany	NA	Ref	1322
USA/AZ-CDC-LC0455843/2021|OM271477.1|2021-12-29	2021-12-29	OM271477.1	BA.1.20	USA	NA	Ref	1323
Norway/4618/2022|EPI_ISL_12752380|2022-01-27	2022-01-27	EPI_ISL_12752380	BA.1.21	Norway	NA	Ref	1324
Norway/31884/2021|EPI_ISL_8415201|2021-12-10	2021-12-10	EPI_ISL_8415201	BA.1.21	Norway	NA	Ref	1325
Norway/34737/2021|EPI_ISL_8930053|2021-12-31	2021-12-31	EPI_ISL_8930053	BA.1.21	Norway	NA	Ref	1326
Canada/QC-1nIEOQ-V30426719Q/2022|EPI_ISL_9522096|2022-01-04	2022-01-04	EPI_ISL_9522096	BA.1.6	Canada	NA	Ref	1327
USA/CA-CDC-FG-264523/2022|OM682841.1|2022-02-04	2022-02-04	OM682841.1	BA.2	USA	NA	Ref	1328
BHR/22020094766_S63_L001/2022|OM844288.1|2022-02-17	2022-02-17	OM844288.1	BA.2	Bahrain	NA	Ref	1329
USA/MA-CDCBI-CRSP_KEEYPCFKV63JSMXR/2022|OM915790.1|2022-02-16	2022-02-16	OM915790.1	BA.2	USA	NA	Ref	1330
USA/MI-CDC-QDX35240231/2022|ON203260.1|2022-03-23	2022-03-23	ON203260.1	BA.2	USA	NA	Ref	1331
USA/WA-UW-22040500581/2022|ON381040.1|2022-04-05	2022-04-05	ON381040.1	BA.2	USA	NA	Ref	1332
USA/CO-CDPHE-2103127802/2022|ON388826.1|2022-04-09	2022-04-09	ON388826.1	BA.2	USA	NA	Ref	1333
USA/RI-CDC-LC0586791/2022|ON395706.1|2022-04-15	2022-04-15	ON395706.1	BA.2	USA	NA	Ref	1334
USA/WA-CDC-LC0695835/2022|ON801596.1|2022-06-03	2022-06-03	ON801596.1	BA.2	USA	NA	Ref	1335
USA/VA-CDC-LC0695004/2022|ON803273.1|2022-06-08	2022-06-08	ON803273.1	BA.2	USA	NA	Ref	1336
USA/RI-CDC-2-6095704/2022|ON925302.1|2022-05-27	2022-05-27	ON925302.1	BA.2	USA	NA	Ref	1337
LAO/LOMWRU-0081/2022|OP132735.1|2022-03-25	2022-03-25	OP132735.1	BA.2	Laos	NA	Ref	1338
USA/VA_FBCH_2863/2022|OQ355116.1|2022-04-12	2022-04-12	OQ355116.1	BA.2	USA	NA	Ref	1339
England/MILK-3616D7A/2022|OV970203.1|2022-02-08	2022-02-08	OV970203.1	BA.2	England	NA	Ref	1340
Scotland/QEUH-35CD54E/2022|OV972937.1|2022-02-06	2022-02-06	OV972937.1	BA.2	Scotland	NA	Ref	1341
Scotland/QEUH-36F258B/2022|OW022657.1|2022-02-14	2022-02-14	OW022657.1	BA.2	Scotland	NA	Ref	1342
England/MILK-37BAE74/2022|OW047441.1|2022-02-20	2022-02-20	OW047441.1	BA.2	England	NA	Ref	1343
England/MILK-37E4828/2022|OW058093.1|2022-02-20	2022-02-20	OW058093.1	BA.2	England	NA	Ref	1344
England/MILK-3845D8F/2022|OW078553.1|2022-02-23	2022-02-23	OW078553.1	BA.2	England	NA	Ref	1345
Scotland/QEUH-379C33D/2022|OW092376.1|2022-02-19	2022-02-19	OW092376.1	BA.2	Scotland	NA	Ref	1346
England/BRBR-3882120/2022|OW132235.1|2022-02-26	2022-02-26	OW132235.1	BA.2	England	NA	Ref	1347
Scotland/QEUH-38CDDF8/2022|OW159564.1|2022-03-02	2022-03-02	OW159564.1	BA.2	Scotland	NA	Ref	1348
Scotland/QEUH-38F7636/2022|OW166635.1|2022-03-03	2022-03-03	OW166635.1	BA.2	Scotland	NA	Ref	1349
Scotland/QEUH-39068E2/2022|OW168088.1|2022-03-03	2022-03-03	OW168088.1	BA.2	Scotland	NA	Ref	1350
England/ALDP-390A954/2022|OW172919.1|2022-03-03	2022-03-03	OW172919.1	BA.2	England	NA	Ref	1351
England/QEUH-39D904A/2022|OW205110.1|2022-03-08	2022-03-08	OW205110.1	BA.2	England	NA	Ref	1352
England/LSPA-3A42AA7/2022|OW222258.1|2022-03-11	2022-03-11	OW222258.1	BA.2	England	NA	Ref	1353
England/ALDP-3A27756/2022|OW224730.1|2022-03-08	2022-03-08	OW224730.1	BA.2	England	NA	Ref	1354
England/MILK-3A0F1FC/2022|OW228059.1|2022-03-09	2022-03-09	OW228059.1	BA.2	England	NA	Ref	1355
England/LSPA-3A75A9C/2022|OW247970.1|2022-03-12	2022-03-12	OW247970.1	BA.2	England	NA	Ref	1356
England/PLYM-3A630EA/2022|OW250174.1|2022-03-11	2022-03-11	OW250174.1	BA.2	England	NA	Ref	1357
England/HSLL-3AE826F/2022|OW277264.1|2022-03-15	2022-03-15	OW277264.1	BA.2	England	NA	Ref	1358
England/LSPA-3B363C8/2022|OW282336.1|2022-03-18	2022-03-18	OW282336.1	BA.2	England	NA	Ref	1359
Scotland/QEUH-3A78FF4/2022|OW284316.1|2022-03-13	2022-03-13	OW284316.1	BA.2	Scotland	NA	Ref	1360
Switzerland/BS-UHB-43396628/2022|OW311645.1|2022-03-12	2022-03-12	OW311645.1	BA.2	Switzerland	NA	Ref	1361
Scotland/QEUH-3AFB80D/2022|OW322834.1|2022-03-15	2022-03-15	OW322834.1	BA.2	Scotland	NA	Ref	1362
England/MILK-3B635BD/2022|OW330911.1|2022-03-19	2022-03-19	OW330911.1	BA.2	England	NA	Ref	1363
Switzerland/ZH-ETHZ-674326/2022|OW345121.1|2022-03-12	2022-03-12	OW345121.1	BA.2	Switzerland	NA	Ref	1364
Scotland/QEUH-3B1B0E0/2022|OW362688.1|2022-03-17	2022-03-17	OW362688.1	BA.2	Scotland	NA	Ref	1365
England/HSLL-3BE6567/2022|OW455381.1|2022-03-22	2022-03-22	OW455381.1	BA.2	England	NA	Ref	1366
England/LSPA-3C77649/2022|OW474696.1|2022-03-25	2022-03-25	OW474696.1	BA.2	England	NA	Ref	1367
England/QEUH-3CC2FF9/2022|OW507301.1|2022-03-28	2022-03-28	OW507301.1	BA.2	England	NA	Ref	1368
Scotland/QEUH-3CABCB3/2022|OW536096.1|2022-03-28	2022-03-28	OW536096.1	BA.2	Scotland	NA	Ref	1369
England/LSPA-3D5A159/2022|OW559863.1|2022-04-12	2022-04-12	OW559863.1	BA.2	England	NA	Ref	1370
England/LSPA-3D53BE9/2022|OW600061.1|2022-04-12	2022-04-12	OW600061.1	BA.2	England	NA	Ref	1371
Scotland/QEUH-3DA4B34/2022|OW629938.1|2022-04-21	2022-04-21	OW629938.1	BA.2	Scotland	NA	Ref	1372
Scotland/QEUH-3D95CD9/2022|OW646171.1|2022-04-19	2022-04-19	OW646171.1	BA.2	Scotland	NA	Ref	1373
Scotland/QEUH-3D95750/2022|OW690273.1|2022-04-19	2022-04-19	OW690273.1	BA.2	Scotland	NA	Ref	1374
Denmark/DCGC-322766/2022|OW776042.1|2022-01-16	2022-01-16	OW776042.1	BA.2	Denmark	NA	Ref	1375
NorthernIreland/LSPA-3DC067D/2022|OW816782.1|2022-04-24	2022-04-24	OW816782.1	BA.2	Northern Ireland	NA	Ref	1376
England/QEUH-3DFC3F9/2022|OW972123.1|2022-05-04	2022-05-04	OW972123.1	BA.2	England	NA	Ref	1377
Denmark/DCGC-382138/2022|OX012047.2|2022-02-14	2022-02-14	OX012047.2	BA.2	Denmark	NA	Ref	1378
Denmark/DCGC-400281/2022|OX015864.1|2022-02-27	2022-02-27	OX015864.1	BA.2	Denmark	NA	Ref	1379
Denmark/DCGC-411547/2022|OX048311.1|2022-03-04	2022-03-04	OX048311.1	BA.2	Denmark	NA	Ref	1380
Denmark/DCGC-420546/2022|OX052486.1|2022-03-08	2022-03-08	OX052486.1	BA.2	Denmark	NA	Ref	1381
Denmark/DCGC-425259/2022|OX058098.1|2022-03-07	2022-03-07	OX058098.1	BA.2	Denmark	NA	Ref	1382
Scotland/LSPA-3E36635/2022|OX061180.1|2022-05-28	2022-05-28	OX061180.1	BA.2	Scotland	NA	Ref	1383
Scotland/QEUH-3E3DC1E/2022|OX063113.1|2022-06-02	2022-06-02	OX063113.1	BA.2	Scotland	NA	Ref	1384
Denmark/DCGC-431554/2022|OX067030.1|2022-03-14	2022-03-14	OX067030.1	BA.2	Denmark	NA	Ref	1385
Scotland/SCOT-10387/2022|OX077014.1|2022-04-07	2022-04-07	OX077014.1	BA.2	Scotland	NA	Ref	1386
Denmark/DCGC-367382/2022|OX101474.1|2022-02-08	2022-02-08	OX101474.1	BA.2	Denmark	NA	Ref	1387
Denmark/DCGC-478597/2022|OX164425.1|2022-04-01	2022-04-01	OX164425.1	BA.2	Denmark	NA	Ref	1388
Denmark/DCGC-510095/2022|OX196590.1|2022-04-29	2022-04-29	OX196590.1	BA.2	Denmark	NA	Ref	1389
England/LSPA-3F016BA/2022|OX259576.1|2022-07-19	2022-07-19	OX259576.1	BA.2	England	NA	Ref	1390
Denmark/DCGC-374274/2022|EPI_ISL_10067439|2022-02-12	2022-02-12	EPI_ISL_10067439	BA.2	Denmark	NA	Ref	1391
Japan/IC-4756/2022|EPI_ISL_10495297|2022-01-26	2022-01-26	EPI_ISL_10495297	BA.2	Japan	NA	Ref	1392
Belgium/AZDelta-2208-01489/2022|EPI_ISL_10541415|2022-02-23	2022-02-23	EPI_ISL_10541415	BA.2	Belgium	NA	Ref	1393
Sweden/EP000564981/2022|EPI_ISL_10595143|2022-02-18	2022-02-18	EPI_ISL_10595143	BA.2	Sweden	NA	Ref	1394
India/UP-NCDC-8009383/2022|EPI_ISL_11060841|2022-02-03	2022-02-03	EPI_ISL_11060841	BA.2	India	NA	Ref	1395
France/NAQ-HCL722001013001/2022|EPI_ISL_11083551|2022-02-28	2022-02-28	EPI_ISL_11083551	BA.2	France	NA	Ref	1396
Denmark/DCGC-431071/2022|EPI_ISL_11208354|2022-01-29	2022-01-29	EPI_ISL_11208354	BA.2	Denmark	NA	Ref	1397
Canada/BC-BCCDC-374856/2022|EPI_ISL_11366809|2022-02-17	2022-02-17	EPI_ISL_11366809	BA.2	Canada	NA	Ref	1398
Germany/BY-RKI-I-610330/2022|EPI_ISL_11451877|2022-03-04	2022-03-04	EPI_ISL_11451877	BA.2	Germany	NA	Ref	1399
Slovakia/KE_22_00000516/2022|EPI_ISL_11457406|2022-03-08	2022-03-08	EPI_ISL_11457406	BA.2	Slovakia	NA	Ref	1400
India/RJ-SMS-ICMR-INSACOG-TS-2581/2022|EPI_ISL_11591269|2022-01-04	2022-01-04	EPI_ISL_11591269	BA.2	India	NA	Ref	1401
Austria/CeMM26338/2022|EPI_ISL_11592602|2022-03-09	2022-03-09	EPI_ISL_11592602	BA.2	Austria	NA	Ref	1402
France/NAQ-CERBAHC-03811102/2022|EPI_ISL_11633406|2022-03-21	2022-03-21	EPI_ISL_11633406	BA.2	France	NA	Ref	1403
Germany/BY-RKI-I-680793/2022|EPI_ISL_11666863|2022-03-16	2022-03-16	EPI_ISL_11666863	BA.2	Germany	NA	Ref	1404
Israel/ICH-741211846/2022|EPI_ISL_11969796|2022-03-25	2022-03-25	EPI_ISL_11969796	BA.2	Israel	NA	Ref	1405
Belgium/AZDelta-2214-08605/2022|EPI_ISL_12076487|2022-04-12	2022-04-12	EPI_ISL_12076487	BA.2	Belgium	NA	Ref	1406
Israel/CVL-8005081/2022|EPI_ISL_12091529|2022-03-24	2022-03-24	EPI_ISL_12091529	BA.2	Israel	NA	Ref	1407
Ireland/CO-NVRL-S22IRL00239974/2022|EPI_ISL_12131553|2022-03-15	2022-03-15	EPI_ISL_12131553	BA.2	Ireland	NA	Ref	1408
Ireland/CO-NVRL-S22IRL00267493/2022|EPI_ISL_12131574|2022-03-22	2022-03-22	EPI_ISL_12131574	BA.2	Ireland	NA	Ref	1409
Germany/BY-RKI-I-719981/2022|EPI_ISL_12188622|2022-04-04	2022-04-04	EPI_ISL_12188622	BA.2	Germany	NA	Ref	1410
Germany/SN-RKI-I-720326/2022|EPI_ISL_12188946|2022-04-04	2022-04-04	EPI_ISL_12188946	BA.2	Germany	NA	Ref	1411
Germany/BY-RKI-I-721769/2022|EPI_ISL_12189809|2022-04-05	2022-04-05	EPI_ISL_12189809	BA.2	Germany	NA	Ref	1412
Australia/NSW-ICPMR-23959/2022|EPI_ISL_12226919|2022-04-13	2022-04-13	EPI_ISL_12226919	BA.2	Australia	NA	Ref	1413
SouthKorea/KDCA36197/2022|EPI_ISL_12250490|2022-03-28	2022-03-28	EPI_ISL_12250490	BA.2	SouthKorea	NA	Ref	1414
France/HDF-CERBAHC-0414739/2022|EPI_ISL_12285490|2022-04-04	2022-04-04	EPI_ISL_12285490	BA.2	France	NA	Ref	1415
Germany/NW-RKI-I-734436/2022|EPI_ISL_12334748|2022-04-17	2022-04-17	EPI_ISL_12334748	BA.2	Germany	NA	Ref	1416
Luxembourg/LNS2956927/2022|EPI_ISL_12444086|2022-02-25	2022-02-25	EPI_ISL_12444086	BA.2	Luxembourg	NA	Ref	1417
Belgium/LHUB-ULB_SYM170/2022|EPI_ISL_12511563|2022-04-10	2022-04-10	EPI_ISL_12511563	BA.2	Belgium	NA	Ref	1418
Germany/NW-RKI-I-765317/2022|EPI_ISL_12519517|2022-04-22	2022-04-22	EPI_ISL_12519517	BA.2	Germany	NA	Ref	1419
Norway/18870/2022|EPI_ISL_12539976|2022-04-05	2022-04-05	EPI_ISL_12539976	BA.2	Norway	NA	Ref	1420
Netherlands/NB-RIVM-97412/2022|EPI_ISL_12551099|2022-04-01	2022-04-01	EPI_ISL_12551099	BA.2	Netherlands	NA	Ref	1421
SouthKorea/KDCA39966/2022|EPI_ISL_12633901|2022-04-15	2022-04-15	EPI_ISL_12633901	BA.2	SouthKorea	NA	Ref	1422
Belgium/MBLG-CTMAOT05031271/2022|EPI_ISL_12660467|2022-04-29	2022-04-29	EPI_ISL_12660467	BA.2	Belgium	NA	Ref	1423
Germany/NW-RKI-I-783137/2022|EPI_ISL_12673216|2022-04-30	2022-04-30	EPI_ISL_12673216	BA.2	Germany	NA	Ref	1424
USA/CA-HLX-STM-T8AK3GJ9K/2022|EPI_ISL_12692565|2022-04-19	2022-04-19	EPI_ISL_12692565	BA.2	USA	NA	Ref	1425
USA/CA-CDPH-3000345221/2022|EPI_ISL_12697404|2022-03-31	2022-03-31	EPI_ISL_12697404	BA.2	USA	NA	Ref	1426
Spain/CT-HUGTiPM093CN1B3/2022|EPI_ISL_12735603|2022-05-04	2022-05-04	EPI_ISL_12735603	BA.2	Spain	NA	Ref	1427
France/GES-HMN-22042200366/2022|EPI_ISL_12855548|2022-04-11	2022-04-11	EPI_ISL_12855548	BA.2	France	NA	Ref	1428
Canada/ON-PHL-22-22427/2022|EPI_ISL_12881465|2022-05-11	2022-05-11	EPI_ISL_12881465	BA.2	Canada	NA	Ref	1429
USA/NC-1085-4519/2022|EPI_ISL_12930891|2022-05-15	2022-05-15	EPI_ISL_12930891	BA.2	USA	NA	Ref	1430
Germany/BY-RKI-I-827255/2022|EPI_ISL_13008434|2022-02-04	2022-02-04	EPI_ISL_13008434	BA.2	Germany	NA	Ref	1431
France/GES-HMN-22052120488/2022|EPI_ISL_13069518|2022-05-09	2022-05-09	EPI_ISL_13069518	BA.2	France	NA	Ref	1432
Turkey/HSGM-GS1018/2022|EPI_ISL_13121257|2022-03-10	2022-03-10	EPI_ISL_13121257	BA.2	Turkey	NA	Ref	1433
Japan/TKYkbm20198/2022|EPI_ISL_13127300|2022-04-25	2022-04-25	EPI_ISL_13127300	BA.2	Japan	NA	Ref	1434
USA/CA-CDPH-2000068670/2022|EPI_ISL_13220918|2022-04-11	2022-04-11	EPI_ISL_13220918	BA.2	USA	NA	Ref	1435
Austria/LB-R00078-S275/2022|EPI_ISL_13250065|2022-05-23	2022-05-23	EPI_ISL_13250065	BA.2	Austria	NA	Ref	1436
Slovenia/184489/2022|EPI_ISL_13271697|2022-03-29	2022-03-29	EPI_ISL_13271697	BA.2	Slovenia	NA	Ref	1437
Austria/LB-R00081-S131/2022|EPI_ISL_13281300|2022-06-07	2022-06-07	EPI_ISL_13281300	BA.2	Austria	NA	Ref	1438
Spain/CL-COV31077/2022|EPI_ISL_13292730|2022-05-18	2022-05-18	EPI_ISL_13292730	BA.2	Spain	NA	Ref	1439
Italy/VEN-IZSVe-22RS8198-1_VI/2022|EPI_ISL_13322950|2022-06-07	2022-06-07	EPI_ISL_13322950	BA.2	Italy	NA	Ref	1440
France/BFC-HMN-22052170264/2022|EPI_ISL_13329140|2022-05-09	2022-05-09	EPI_ISL_13329140	BA.2	France	NA	Ref	1441
Japan/TKYkbm24105/2022|EPI_ISL_13398126|2022-05-20	2022-05-20	EPI_ISL_13398126	BA.2	Japan	NA	Ref	1442
Canada/BC-BCCDC-450370/2022|EPI_ISL_13412180|2022-05-28	2022-05-28	EPI_ISL_13412180	BA.2	Canada	NA	Ref	1443
Canada/AB-ABPHL-69731/2022|EPI_ISL_13455331|2022-06-02	2022-06-02	EPI_ISL_13455331	BA.2	Canada	NA	Ref	1444
Brazil/SC-LACENSC-421310452/2022|EPI_ISL_13507514|2022-03-18	2022-03-18	EPI_ISL_13507514	BA.2	Brazil	NA	Ref	1445
France/GES-LBZCentre-BL220314534/2022|EPI_ISL_13517516|2022-03-14	2022-03-14	EPI_ISL_13517516	BA.2	France	NA	Ref	1446
France/ARA-HMN-22062091185/2022|EPI_ISL_13661968|2022-05-09	2022-05-09	EPI_ISL_13661968	BA.2	France	NA	Ref	1447
Germany/BW-RKI-I-885692/2022|EPI_ISL_13916668|2022-05-11	2022-05-11	EPI_ISL_13916668	BA.2	Germany	NA	Ref	1448
Japan/PG-262745/2022|EPI_ISL_14119743|2022-06-07	2022-06-07	EPI_ISL_14119743	BA.2	Japan	NA	Ref	1449
Germany/BY-IMB23601/2022|EPI_ISL_14135385|2022-03-11	2022-03-11	EPI_ISL_14135385	BA.2	Germany	NA	Ref	1450
Germany/BE-IMB24440/2022|EPI_ISL_14136192|2022-03-31	2022-03-31	EPI_ISL_14136192	BA.2	Germany	NA	Ref	1451
Germany/BE-IMB25220/2022|EPI_ISL_14137318|2022-05-12	2022-05-12	EPI_ISL_14137318	BA.2	Germany	NA	Ref	1452
France/BFC-HMN-22072050854/2022|EPI_ISL_14146235|2022-06-20	2022-06-20	EPI_ISL_14146235	BA.2	France	NA	Ref	1453
Norway/24957/2022|EPI_ISL_14216073|2022-06-13	2022-06-13	EPI_ISL_14216073	BA.2	Norway	NA	Ref	1454
USA/CA-HLX-STM-8E5RCDKFK/2022|EPI_ISL_14374667|2022-07-18	2022-07-18	EPI_ISL_14374667	BA.2	USA	NA	Ref	1455
Poland/22SNR2975_wsserze/2022|EPI_ISL_14431687|2022-07-04	2022-07-04	EPI_ISL_14431687	BA.2	Poland	NA	Ref	1456
Austria/AGES-151044/2022|EPI_ISL_14511726|2022-04-12	2022-04-12	EPI_ISL_14511726	BA.2	Austria	NA	Ref	1457
Brazil/RJ-COVID-19_UFRJ-66445/2022|EPI_ISL_16083713|2022-05-10	2022-05-10	EPI_ISL_16083713	BA.2	Brazil	NA	Ref	1458
Spain/AN-CBA-25307/2022|EPI_ISL_16233565|2022	2022	EPI_ISL_16233565	BA.2	Spain	NA	Ref	1459
USA/AZ-ASU37612/2022|EPI_ISL_9259561|2022-01-20	2022-01-20	EPI_ISL_9259561	BA.2	USA	NA	Ref	1460
England/PHEC-YYD7O8R/2022|2022-03-20	2022-03-20	NA	BA.2	England	NA	Ref	1461
England/DHSC-CYYHBO3/2022|2022-02-21	2022-02-21	NA	BA.2	England	NA	Ref	1462
England/PHEC-YYR79KQ/2022|2022-04-18	2022-04-18	NA	BA.2	England	NA	Ref	1463
England/LSPA-39113D4/2022|2022-03-03	2022-03-03	NA	BA.2	England	NA	Ref	1464
England/PHEP-YYRZUZM/2022|2022-03-31	2022-03-31	NA	BA.2	England	NA	Ref	1465
Wales/PHWC-PEAADX/2022|2022-02-27	2022-02-27	NA	BA.2	Wales	NA	Ref	1466
England/PHEC-YYFPTJ6/2022|2022-05-25	2022-05-25	NA	BA.2	England	NA	Ref	1467
Wales/PHWC-PJ5UWK/2022|2022-04-27	2022-04-27	NA	BA.2	Wales	NA	Ref	1468
England/PHEC-YYDZXPF/2022|2022-03-18	2022-03-18	NA	BA.2	England	NA	Ref	1469
Wales/PHWC-PJ7H6J/2022|2022-06-20	2022-06-20	NA	BA.2	Wales	NA	Ref	1470
England/PHEC-YYDXO1K/2022|2022-03-11	2022-03-11	NA	BA.2	England	NA	Ref	1471
Germany/2022|OW691157.1|2022-02-28	2022-02-28	OW691157.1	BA.2	Germany	NA	Ref	1472
Germany/2022|OW738765.1|2022-01-25	2022-01-25	OW738765.1	BA.2	Germany	NA	Ref	1473
Germany/2022|OW743672.1|2022-03-31	2022-03-31	OW743672.1	BA.2	Germany	NA	Ref	1474
Denmark/2022|OW777781.1|2022-01-18	2022-01-18	OW777781.1	BA.2	Denmark	NA	Ref	1475
Denmark/2022|OW800785.1|2022-01-18	2022-01-18	OW800785.1	BA.2	Denmark	NA	Ref	1476
Denmark/2022|OX010373.2|2022-02-16	2022-02-16	OX010373.2	BA.2	Denmark	NA	Ref	1477
Denmark/2022|OX014387.2|2022-02-11	2022-02-11	OX014387.2	BA.2	Denmark	NA	Ref	1478
Denmark/2022|OX174387.1|2022-04-16	2022-04-16	OX174387.1	BA.2	Denmark	NA	Ref	1479
Denmark/2022|OX175933.1|2022-04-08	2022-04-08	OX175933.1	BA.2	Denmark	NA	Ref	1480
Denmark/2022|OX183102.1|2022-04-23	2022-04-23	OX183102.1	BA.2	Denmark	NA	Ref	1481
Denmark/2022|OX183769.1|2022-04-06	2022-04-06	OX183769.1	BA.2	Denmark	NA	Ref	1482
Denmark/2022|OX195501.1|2022-05-02	2022-05-02	OX195501.1	BA.2	Denmark	NA	Ref	1483
Denmark/2022|OX199689.1|2022-05-04	2022-05-04	OX199689.1	BA.2	Denmark	NA	Ref	1484
Denmark/2022|OX211278.1|2022-05-21	2022-05-21	OX211278.1	BA.2	Denmark	NA	Ref	1485
RNA|OW213751.1|2022-02-27	2022-02-27	OW213751.1	BA.2	Slovakia	NA	Ref	1486
Molecular_surveillance_of_SARS-CoV-2_in_Germany|OW579922.1|2022-03-07	2022-03-07	OW579922.1	BA.2	Germany	NA	Ref	1487
Molecular_surveillance_of_SARS-CoV-2_in_Germany|OW588264.1|2022-03-15	2022-03-15	OW588264.1	BA.2	Germany	NA	Ref	1488
Molecular_surveillance_of_SARS-CoV-2_in_Germany|OW588311.1|2022-03-15	2022-03-15	OW588311.1	BA.2	Germany	NA	Ref	1489
Molecular_surveillance_of_SARS-CoV-2_in_Germany|OW593049.1|2022-02-24	2022-02-24	OW593049.1	BA.2	Germany	NA	Ref	1490
Molecular_surveillance_of_SARS-CoV-2_in_Germany|OW606482.1|2022-03-12	2022-03-12	OW606482.1	BA.2	Germany	NA	Ref	1491
Molecular_surveillance_of_SARS-CoV-2_in_Germany|OW653380.1|2022-04-11	2022-04-11	OW653380.1	BA.2	Germany	NA	Ref	1492
OW696857.1|2022-03-02	2022-03-02	OW696857.1	BA.2	Germany	NA	Ref	1493
OW738579.1|2022-01-26	2022-01-26	OW738579.1	BA.2	Germany	NA	Ref	1494
OW800404.2|2022-01-15	2022-01-15	OW800404.2	BA.2	Denmark	NA	Ref	1495
RNA|OW982165.1|2022-04-27	2022-04-27	OW982165.1	BA.2	Slovakia	NA	Ref	1496
RNA|OX152993.1|2022-06-01	2022-06-01	OX152993.1	BA.2	Slovakia	NA	Ref	1497
Scotland/QEUH-3D1456E/2022|OW565534.1|2022-04-04	2022-04-04	OW565534.1	BA.2.1	Scotland	NA	Ref	1498
England/LSPA-3DF95C9/2022|OW852620.1|2022-05-02	2022-05-02	OW852620.1	BA.2.1	England	NA	Ref	1499
USA/IL-CDC-ASC210720721/2022|ON235555.1|2022-03-28	2022-03-28	ON235555.1	BA.2.10	USA	NA	Ref	1500
NZL/22CH2662/2022|OP632511.1|2022-04-06	2022-04-06	OP632511.1	BA.2.10	New Zealand	NA	Ref	1501
India/KA-INSACOG-CBR-1602KCG031/2022|EPI_ISL_14679155|2022-02-15	2022-02-15	EPI_ISL_14679155	BA.2.10	India	NA	Ref	1502
Scotland/QEUH-355199E/2022|OV924210.1|2022-02-03	2022-02-03	OV924210.1	BA.2.10.1	Scotland	NA	Ref	1503
USA/CT-Broad-CRSP_543G73ZGORFBANJV/2022|ON321208.1|2022-04-05	2022-04-05	ON321208.1	BA.2.12	USA	NA	Ref	1504
USA/GA-CDC-MMB14924277/2022|ON243442.1|2022-04-04	2022-04-04	ON243442.1	BA.2.12.1	USA	NA	Ref	1505
USA/PA-CDC-ASC210722983/2022|ON253225.1|2022-04-05	2022-04-05	ON253225.1	BA.2.12.1	USA	NA	Ref	1506
USA/IN-CDC-LC0574270/2022|ON296415.1|2022-04-07	2022-04-07	ON296415.1	BA.2.12.1	USA	NA	Ref	1507
USA/FL-CDC-STM-MUSGR5W7C/2022|ON388870.1|2022-04-11	2022-04-11	ON388870.1	BA.2.12.1	USA	NA	Ref	1508
USA/NC-CDC-LC0592715/2022|ON449260.1|2022-04-19	2022-04-19	ON449260.1	BA.2.12.1	USA	NA	Ref	1509
USA/NJ-CDC-LC0613480/2022|ON538721.1|2022-05-04	2022-05-04	ON538721.1	BA.2.12.1	USA	NA	Ref	1510
USA/CA-CDC-LC0618978/2022|ON539666.1|2022-05-06	2022-05-06	ON539666.1	BA.2.12.1	USA	NA	Ref	1511
USA/UT-UPHL-220530935160/2022|ON668938.1|2022-05-15	2022-05-15	ON668938.1	BA.2.12.1	USA	NA	Ref	1512
USA/VA-CDC-LC0646611/2022|ON699227.1|2022-05-16	2022-05-16	ON699227.1	BA.2.12.1	USA	NA	Ref	1513
USA/PA-CDC-LC0671628/2022|ON709428.1|2022-05-23	2022-05-23	ON709428.1	BA.2.12.1	USA	NA	Ref	1514
USA/VA-CDC-QDX37298630/2022|ON732456.1|2022-05-23	2022-05-23	ON732456.1	BA.2.12.1	USA	NA	Ref	1515
USA/FL-CDC-QDX37212427/2022|ON736148.1|2022-05-21	2022-05-21	ON736148.1	BA.2.12.1	USA	NA	Ref	1516
USA/MN-CDC-LC0704986/2022|ON823768.1|2022-06-02	2022-06-02	ON823768.1	BA.2.12.1	USA	NA	Ref	1517
USA/UT-UPHL-220619880781/2022|ON870248.1|2022-05-12	2022-05-12	ON870248.1	BA.2.12.1	USA	NA	Ref	1518
USA/CA-CDC-LC0720534/2022|ON895333.1|2022-06-14	2022-06-14	ON895333.1	BA.2.12.1	USA	NA	Ref	1519
USA/CO-CDPHE-2103340024/2022|ON901352.1|2022-06-07	2022-06-07	ON901352.1	BA.2.12.1	USA	NA	Ref	1520
USA/FL-CDC-STM-9FDCTZGBH/2022|ON974609.1|2022-06-30	2022-06-30	ON974609.1	BA.2.12.1	USA	NA	Ref	1521
USA/NJ-CDC-QDX38613943/2022|OP040828.1|2022-07-01	2022-07-01	OP040828.1	BA.2.12.1	USA	NA	Ref	1522
USA/CA-CDC-LC0785201/2022|OP092759.1|2022-07-15	2022-07-15	OP092759.1	BA.2.12.1	USA	NA	Ref	1523
USA/IL-CDC-LC0800176/2022|OP144712.1|2022-07-19	2022-07-19	OP144712.1	BA.2.12.1	USA	NA	Ref	1524
USA/CO-CDPHE-2103426250/2022|OP214899.1|2022-06-24	2022-06-24	OP214899.1	BA.2.12.1	USA	NA	Ref	1525
USA/TX-HHD-2207014292/2022|OP226289.1|2022-06-28	2022-06-28	OP226289.1	BA.2.12.1	USA	NA	Ref	1526
USA/NY-URMC-22035195-1/2022|EPI_ISL_12134812|2022-03-24	2022-03-24	EPI_ISL_12134812	BA.2.12.1	USA	NA	Ref	1527
Canada/BC-BCCDC-424418/2022|EPI_ISL_12664882|2022-04-21	2022-04-21	EPI_ISL_12664882	BA.2.12.1	Canada	NA	Ref	1528
Canada/AB-ABPHL-65611/2022|EPI_ISL_12832626|2022-04-27	2022-04-27	EPI_ISL_12832626	BA.2.12.1	Canada	NA	Ref	1529
USA/NY-PRL-220511_05C09/2022|EPI_ISL_12858063|2022-05-08	2022-05-08	EPI_ISL_12858063	BA.2.12.1	USA	NA	Ref	1530
Israel/SMC-7066944/2022|EPI_ISL_12871220|2022-04-26	2022-04-26	EPI_ISL_12871220	BA.2.12.1	Israel	NA	Ref	1531
Canada/QC-L00479292001/2022|EPI_ISL_13186871|2022-05-22	2022-05-22	EPI_ISL_13186871	BA.2.12.1	Canada	NA	Ref	1532
USA/AZ-ASU80802/2022|EPI_ISL_13231049|2022-05-29	2022-05-29	EPI_ISL_13231049	BA.2.12.1	USA	NA	Ref	1533
Canada/ON-KHS-22-07543-v1/2022|EPI_ISL_13289198|2022-06-03	2022-06-03	EPI_ISL_13289198	BA.2.12.1	Canada	NA	Ref	1534
USA/CA-HLX-STM-KVUB38GP4/2022|EPI_ISL_13336450|2022-05-24	2022-05-24	EPI_ISL_13336450	BA.2.12.1	USA	NA	Ref	1535
SouthKorea/KDCA76801/2022|EPI_ISL_13389073|2022-06-02	2022-06-02	EPI_ISL_13389073	BA.2.12.1	SouthKorea	NA	Ref	1536
USA/NY-PRL-220621_00J14/2022|EPI_ISL_13480202|2022-06-18	2022-06-18	EPI_ISL_13480202	BA.2.12.1	USA	NA	Ref	1537
USA/IL-S22WGS2471/2022|EPI_ISL_13504828|2022-06-14	2022-06-14	EPI_ISL_13504828	BA.2.12.1	USA	NA	Ref	1538
USA/CO-CDPHE-2103330366/2022|EPI_ISL_13533976|2022-06-03	2022-06-03	EPI_ISL_13533976	BA.2.12.1	USA	NA	Ref	1539
Germany/RP-USAFSAM-S17388/2022|EPI_ISL_13560622|2022-06-05	2022-06-05	EPI_ISL_13560622	BA.2.12.1	Germany	NA	Ref	1540
USA/NY-PRL-220627_01G07/2022|EPI_ISL_13621551|2022-06-18	2022-06-18	EPI_ISL_13621551	BA.2.12.1	USA	NA	Ref	1541
USA/CA-SEARCH-90295/2022|EPI_ISL_13995610|2022-05-08	2022-05-08	EPI_ISL_13995610	BA.2.12.1	USA	NA	Ref	1542
USA/NC-CORVASEQ-CLT-010670/2022|EPI_ISL_14156800|2022-07-20	2022-07-20	EPI_ISL_14156800	BA.2.12.1	USA	NA	Ref	1543
USA/CA-61210802212063/2022|EPI_ISL_14339240|2022-05-30	2022-05-30	EPI_ISL_14339240	BA.2.12.1	USA	NA	Ref	1544
Germany/BW-RKI-I-880977/2022|EPI_ISL_14363859|2022-06-20	2022-06-20	EPI_ISL_14363859	BA.2.12.1	Germany	NA	Ref	1545
USA/ME-ASC-210769268/2022|EPI_ISL_15228836|2022-04-26	2022-04-26	EPI_ISL_15228836	BA.2.12.1	USA	NA	Ref	1546
Mexico/MIC_LANGEBIO_IMSS_11343/2022|EPI_ISL_15389622|2022-07-21	2022-07-21	EPI_ISL_15389622	BA.2.12.1	Mexico	NA	Ref	1547
USA/CA-SEARCH-94750/2022|EPI_ISL_15848092|2022-05-17	2022-05-17	EPI_ISL_15848092	BA.2.12.1	USA	NA	Ref	1548
Belgium/rega-34832/2022|EPI_ISL_14629730|2022-03-10	2022-03-10	EPI_ISL_14629730	BA.2.13	Belgium	NA	Ref	1549
USA/AZ-TG1349806/2022|EPI_ISL_13041968|2022-04-26	2022-04-26	EPI_ISL_13041968	BA.2.18	USA	NA	Ref	1550
HongKong/HK-HKPU-PU22TM235485/2022|EPI_ISL_12418179|2022-02-04	2022-02-04	EPI_ISL_12418179	BA.2.2	Hong Kong	NA	Ref	1551
HongKong/HK-HKPU-PUN524776051/2022|EPI_ISL_15680135|2022-07-27	2022-07-27	EPI_ISL_15680135	BA.2.2	Hong Kong	NA	Ref	1552
Scotland/QEUH-377A353/2022|OW033868.1|2022-02-18	2022-02-18	OW033868.1	BA.2.23	Scotland	NA	Ref	1553
Scotland/QEUH-3A59D86/2022|OW253348.1|2022-03-12	2022-03-12	OW253348.1	BA.2.23	Scotland	NA	Ref	1554
Scotland/QEUH-3E41E11/2022|OX100506.1|2022-04-22	2022-04-22	OX100506.1	BA.2.23	Scotland	NA	Ref	1555
Japan/TKYkbm24588/2022|EPI_ISL_13497320|2022-05-27	2022-05-27	EPI_ISL_13497320	BA.2.24	Japan	NA	Ref	1556
Japan/PG-232878/2022|EPI_ISL_12950030|2022-04-13	2022-04-13	EPI_ISL_12950030	BA.2.29	Japan	NA	Ref	1557
Japan/TKYkbm21769/2022|EPI_ISL_13293672|2022-05-06	2022-05-06	EPI_ISL_13293672	BA.2.29	Japan	NA	Ref	1558
USA/NC-CDC-MMB13778924/2022|OM513644.1|2022-01-21	2022-01-21	OM513644.1	BA.2.3	USA	NA	Ref	1559
USA/IN-CDC-LC0635055/2022|ON589178.1|2022-05-09	2022-05-09	ON589178.1	BA.2.3	USA	NA	Ref	1560
England/MILK-39B39E1/2022|OW201342.1|2022-03-08	2022-03-08	OW201342.1	BA.2.3	England	NA	Ref	1561
England/MILK-3A9EABB/2022|OW256788.1|2022-03-14	2022-03-14	OW256788.1	BA.2.3	England	NA	Ref	1562
Indonesia/JK-CW62-0452/2022|EPI_ISL_11587104|2022-03-12	2022-03-12	EPI_ISL_11587104	BA.2.3	Indonesia	NA	Ref	1563
Germany/NW-RKI-I-738377/2022|EPI_ISL_12344544|2022-04-14	2022-04-14	EPI_ISL_12344544	BA.2.3	Germany	NA	Ref	1564
Japan/TKYS12585/2022|EPI_ISL_13175706|2022-04-16	2022-04-16	EPI_ISL_13175706	BA.2.3	Japan	NA	Ref	1565
Vietnam/NHTD-OUCRU2802/2022|EPI_ISL_13294551|2022-04-06	2022-04-06	EPI_ISL_13294551	BA.2.3	Vietnam	NA	Ref	1566
Philippines/PH-RITM-801/2021|EPI_ISL_9177595|2021-12-29	2021-12-29	EPI_ISL_9177595	BA.2.3	Philippines	NA	Ref	1567
Japan/IC-4220/2022|EPI_ISL_9847650|2022-01-14	2022-01-14	EPI_ISL_9847650	BA.2.3	Japan	NA	Ref	1568
England/DHSC-CYNOMBR/2022|2022-02-21	2022-02-21	NA	BA.2.3	England	NA	Ref	1569
Japan/PG-238622/2022|EPI_ISL_12940615|2022-04-23	2022-04-23	EPI_ISL_12940615	BA.2.3.1	Japan	NA	Ref	1570
Japan/TKYkbm20232/2022|EPI_ISL_13127334|2022-04-25	2022-04-25	EPI_ISL_13127334	BA.2.3.1	Japan	NA	Ref	1571
Japan/PG-226041/2022|EPI_ISL_12948643|2022-04-03	2022-04-03	EPI_ISL_12948643	BA.2.3.13	Japan	NA	Ref	1572
Japan/PG-281953/2022|EPI_ISL_14343235|2022-06-20	2022-06-20	EPI_ISL_14343235	BA.2.3.13	Japan	NA	Ref	1573
Philippines/PGCV_0035_3441/2022|EPI_ISL_15628169|2022-09-17	2022-09-17	EPI_ISL_15628169	BA.2.3.20	Philippines	NA	Ref	1574
USA/NJ-CDC-QDX35326353/2022|ON203618.1|2022-03-28	2022-03-28	ON203618.1	BA.2.3.4	USA	NA	Ref	1575
Israel/ICH-741225237/2022|EPI_ISL_12916132|2022-05-15	2022-05-15	EPI_ISL_12916132	BA.2.31	Israel	NA	Ref	1576
Switzerland/TG-ETHZ-674454/2022|OW344952.1|2022-03-19	2022-03-19	OW344952.1	BA.2.34	Switzerland	NA	Ref	1577
Philippines/PH-PGCMIN232/2022|EPI_ISL_14051137|2022-05-27	2022-05-27	EPI_ISL_14051137	BA.2.36	Philippines	NA	Ref	1578
India/RJ-SMS-ICMR-INSACOG-TS-15156/2022|EPI_ISL_14148474|2022-07-07	2022-07-07	EPI_ISL_14148474	BA.2.38	India	NA	Ref	1579
India/RJ-SMS-ICMR-INSACOG-TS-14921/2022|EPI_ISL_14148630|2022-07-03	2022-07-03	EPI_ISL_14148630	BA.2.38	India	NA	Ref	1580
India/DL-ILBS-WGS6575/2022|EPI_ISL_14584510|2022-07-18	2022-07-18	EPI_ISL_14584510	BA.2.38	India	NA	Ref	1581
Denmark/DCGC-368460/2022|EPI_ISL_9973033|2022-02-08	2022-02-08	EPI_ISL_9973033	BA.2.47	Denmark	NA	Ref	1582
Spain/MD-H12O_220807/2022|EPI_ISL_13202509|2022-05-20	2022-05-20	EPI_ISL_13202509	BA.2.56	Spain	NA	Ref	1583
India/PB-VRDLGMCPTA-ICMR-INSACOG-GS000117/2022|EPI_ISL_14408789|2022-06-28	2022-06-28	EPI_ISL_14408789	BA.2.75	India	NA	Ref	1584
USA/NY-PRL-220912_00B12/2022|EPI_ISL_15015938|2022-09-08	2022-09-08	EPI_ISL_15015938	BA.2.75	USA	NA	Ref	1585
India/RJ-SMS-ICMR-INSACOG-TS-16541/2022|EPI_ISL_15308434|2022-08-11	2022-08-11	EPI_ISL_15308434	BA.2.75.1	India	NA	Ref	1586
India/OR-ILSGS18073/2022|EPI_ISL_14228316|2022-07-10	2022-07-10	EPI_ISL_14228316	BA.2.75.10	India	NA	Ref	1587
India/DL-ILBS-WGS6852/2022|EPI_ISL_14584620|2022-08-09	2022-08-09	EPI_ISL_14584620	BA.2.75.2	India	NA	Ref	1588
India/WB-INSACOG-1931503212461/2022|EPI_ISL_13877130|2022-06-29	2022-06-29	EPI_ISL_13877130	BA.2.76	India	NA	Ref	1589
USA/CO-CDC-MMB15090422/2022|ON390557.1|2022-04-23	2022-04-23	ON390557.1	BA.2.9	USA	NA	Ref	1590
England/LSPA-3C98C6E/2022|OW494462.1|2022-03-26	2022-03-26	OW494462.1	BA.2.9	England	NA	Ref	1591
Denmark/DCGC-402494/2022|OX004360.1|2022-02-28	2022-02-28	OX004360.1	BA.2.9	Denmark	NA	Ref	1592
Denmark/DCGC-396093/2022|OX015993.1|2022-02-24	2022-02-24	OX015993.1	BA.2.9	Denmark	NA	Ref	1593
Denmark/DCGC-388894/2022|OX024556.1|2022-02-20	2022-02-20	OX024556.1	BA.2.9	Denmark	NA	Ref	1594
Denmark/DCGC-413422/2022|OX045639.1|2022-03-02	2022-03-02	OX045639.1	BA.2.9	Denmark	NA	Ref	1595
Denmark/DCGC-416108/2022|OX045935.1|2022-03-05	2022-03-05	OX045935.1	BA.2.9	Denmark	NA	Ref	1596
Denmark/DCGC-447366/2022|OX121735.1|2022-03-20	2022-03-20	OX121735.1	BA.2.9	Denmark	NA	Ref	1597
Denmark/DCGC-456337/2022|OX123617.1|2022-03-27	2022-03-27	OX123617.1	BA.2.9	Denmark	NA	Ref	1598
Denmark/DCGC-473716/2022|OX147469.1|2022-03-30	2022-03-30	OX147469.1	BA.2.9	Denmark	NA	Ref	1599
Denmark/DCGC-480333/2022|OX167878.1|2022-04-09	2022-04-09	OX167878.1	BA.2.9	Denmark	NA	Ref	1600
Denmark/DCGC-484677/2022|OX169597.1|2022-04-08	2022-04-08	OX169597.1	BA.2.9	Denmark	NA	Ref	1601
Germany/BY-RKI-I-631395/2022|EPI_ISL_11474873|2022-03-02	2022-03-02	EPI_ISL_11474873	BA.2.9	Germany	NA	Ref	1602
Germany/ST-RKI-I-633225/2022|EPI_ISL_11476333|2022-02-24	2022-02-24	EPI_ISL_11476333	BA.2.9	Germany	NA	Ref	1603
Germany/BW-RKI-I-635857/2022|EPI_ISL_11479261|2022-03-11	2022-03-11	EPI_ISL_11479261	BA.2.9	Germany	NA	Ref	1604
Sweden/3286877364/2022|EPI_ISL_11887382|2022-03-28	2022-03-28	EPI_ISL_11887382	BA.2.9	Sweden	NA	Ref	1605
Belgium/LHUB-ULB_SVH976/2022|EPI_ISL_11901558|2022-03-10	2022-03-10	EPI_ISL_11901558	BA.2.9	Belgium	NA	Ref	1606
Norway/OUS-24679/2022|EPI_ISL_12537337|2022-04-19	2022-04-19	EPI_ISL_12537337	BA.2.9	Norway	NA	Ref	1607
Netherlands/GE-RIVM-98113/2022|EPI_ISL_12550841|2022-04-13	2022-04-13	EPI_ISL_12550841	BA.2.9	Netherlands	NA	Ref	1608
France/GES-HMN-22032170141/2022|EPI_ISL_12634836|2022-03-14	2022-03-14	EPI_ISL_12634836	BA.2.9	France	NA	Ref	1609
Spain/CL-COV30126/2022|EPI_ISL_13093320|2022-05-01	2022-05-01	EPI_ISL_13093320	BA.2.9	Spain	NA	Ref	1610
Germany/NW-RKI-I-861366/2022|EPI_ISL_13269246|2022-05-31	2022-05-31	EPI_ISL_13269246	BA.2.9	Germany	NA	Ref	1611
Sweden/Orebro-48075505/2022|EPI_ISL_13391440|2022-05-21	2022-05-21	EPI_ISL_13391440	BA.2.9	Sweden	NA	Ref	1612
USA/WI-MHDL-2022060435/2022|EPI_ISL_13565246|2022-05-10	2022-05-10	EPI_ISL_13565246	BA.2.9	USA	NA	Ref	1613
France/IDF-HB-112206003966/2022|EPI_ISL_14952508|2022-06-01	2022-06-01	EPI_ISL_14952508	BA.2.9	France	NA	Ref	1614
Denmark/2022|OW738611.1|2022-01-02	2022-01-02	OW738611.1	BA.2.9	Denmark	NA	Ref	1615
Denmark/2022|OX182381.1|2022-04-05	2022-04-05	OX182381.1	BA.2.9	Denmark	NA	Ref	1616
OW813240.1|2022-02-15	2022-02-15	OW813240.1	BA.2.9	Germany	NA	Ref	1617
USA/CA-CDC-QDX38632646/2022|OP040912.1|2022-07-01	2022-07-01	OP040912.1	BA.4	USA	NA	Ref	1618
USA/UT-UPHL-220722046228/2022|OP128989.1|2022-07-06	2022-07-06	OP128989.1	BA.4	USA	NA	Ref	1619
Italy/EMR_AUSLRomagna_C064-22-23/2022|EPI_ISL_13622954|2022-06-30	2022-06-30	EPI_ISL_13622954	BA.4	Italy	NA	Ref	1620
Belgium/rega-45866/2022|EPI_ISL_15425520|2022-09-29	2022-09-29	EPI_ISL_15425520	BA.4	Belgium	NA	Ref	1621
Brazil/SP-FIOCRUZ-125033CE/2022|EPI_ISL_15965106|2022-07-08	2022-07-08	EPI_ISL_15965106	BA.4	Brazil	NA	Ref	1622
USA/CA-CDC-QDX37501551/2022|ON760993.1|2022-05-29	2022-05-29	ON760993.1	BA.4.1	USA	NA	Ref	1623
USA/GA-CDC-STM-U4CQMD9JZ/2022|OP024660.1|2022-07-06	2022-07-06	OP024660.1	BA.4.1	USA	NA	Ref	1624
USA/CO-CDPHE-2103374206/2022|OP238279.1|2022-06-15	2022-06-15	OP238279.1	BA.4.1	USA	NA	Ref	1625
SouthAfrica/NICD-N39884/2022|EPI_ISL_12652775|2022-04-19	2022-04-19	EPI_ISL_12652775	BA.4.1	South Africa	NA	Ref	1626
Israel/ICH-741235014/2022|EPI_ISL_13605489|2022-06-22	2022-06-22	EPI_ISL_13605489	BA.4.1	Israel	NA	Ref	1627
SouthAfrica/SU-NHLS_5329/2022|EPI_ISL_13611771|2022-06-07	2022-06-07	EPI_ISL_13611771	BA.4.1	South Africa	NA	Ref	1628
Germany/HB-RKI-I-901937/2022|EPI_ISL_13935673|2022-06-29	2022-06-29	EPI_ISL_13935673	BA.4.1	Germany	NA	Ref	1629
Chile/ML-96346/2022|EPI_ISL_14534525|2022-08-07	2022-08-07	EPI_ISL_14534525	BA.4.1	Chile	NA	Ref	1630
Denmark/2022|OX239562.1|2022-07-07	2022-07-07	OX239562.1	BA.4.1	Denmark	NA	Ref	1631
Israel/ICH-741180863/2022|EPI_ISL_14246970|2022-07-27	2022-07-27	EPI_ISL_14246970	BA.4.1.3	Israel	NA	Ref	1632
USA/PA-CDC-QDX40372351/2022|OP339041.1|2022-08-14	2022-08-14	OP339041.1	BA.4.4	USA	NA	Ref	1633
Germany/SH-RKI-I-991127/2022|EPI_ISL_15266134|2022-09-15	2022-09-15	EPI_ISL_15266134	BA.4.4	Germany	NA	Ref	1634
USA/NY-CDC-QDX41124123/2022|OP469700.1|2022-09-06	2022-09-06	OP469700.1	BA.4.6	USA	NA	Ref	1635
USA/PA-CDC-STM-XHBPTZBHH/2022|OP865092.1|2022-11-04	2022-11-04	OP865092.1	BA.4.6	USA	NA	Ref	1636
USA/IL-RIPHL_121182_G/2022|OQ300543.1|2022-12-12	2022-12-12	OQ300543.1	BA.4.6	USA	NA	Ref	1637
USA/TX-HMH-MCoV-98126/2022|EPI_ISL_13054135|2022-05-16	2022-05-16	EPI_ISL_13054135	BA.4.6	USA	NA	Ref	1638
Mexico/CMX-INMEGEN-87-329/2022|EPI_ISL_14315982|2022-07-22	2022-07-22	EPI_ISL_14315982	BA.4.6	Mexico	NA	Ref	1639
USA/IL-NM-39063/2022|EPI_ISL_16119421|2022-10-28	2022-10-28	EPI_ISL_16119421	BA.4.6	USA	NA	Ref	1640
USA/CO-CDC-LC0881568/2022|OP518775.1|2022-09-06	2022-09-06	OP518775.1	BA.4.6.5	USA	NA	Ref	1641
USA/OH-CDC-QDX43797475/2022|OP945292.1|2022-11-16	2022-11-16	OP945292.1	BA.4.6.5	USA	NA	Ref	1642
USA/MD-HP37451-PIDJSAVLXY/2022|EPI_ISL_14871885|2022-09-04	2022-09-04	EPI_ISL_14871885	BA.4.6.5	USA	NA	Ref	1643
Belgium/IPG-1661/2022|EPI_ISL_13406250|2022-06-08	2022-06-08	EPI_ISL_13406250	BA.5	Belgium	NA	Ref	1644
USA/TX-HMH-M-112616/2022|EPI_ISL_14608703|2022-08-16	2022-08-16	EPI_ISL_14608703	BA.5	USA	NA	Ref	1645
Denmark/DCGC-575074/2022|EPI_ISL_14884362|2022-09-02	2022-09-02	EPI_ISL_14884362	BA.5	Denmark	NA	Ref	1646
PuertoRico/PR-ASC-210827791/2022|EPI_ISL_14988341|2022-08-05	2022-08-05	EPI_ISL_14988341	BA.5	PuertoRico	NA	Ref	1647
USA/OH-CDC-QDX38475896/2022|OP031732.1|2022-06-27	2022-06-27	OP031732.1	BA.5.1	USA	NA	Ref	1648
USA/NY-CDC-STM-NYPKJQPT4/2022|OP147783.1|2022-07-21	2022-07-21	OP147783.1	BA.5.1	USA	NA	Ref	1649
USA/RI-CDC-LC0874649/2022|OP463589.1|2022-09-02	2022-09-02	OP463589.1	BA.5.1	USA	NA	Ref	1650
USA/CO-CDPHE-2103548147/2022|OP567584.1|2022-07-25	2022-07-25	OP567584.1	BA.5.1	USA	NA	Ref	1651
USA/MI-CDC-QDX42347684/2022|OP721646.1|2022-10-10	2022-10-10	OP721646.1	BA.5.1	USA	NA	Ref	1652
USA/MN-MDH-31185/2022|OP778470.1|2022-10-20	2022-10-20	OP778470.1	BA.5.1	USA	NA	Ref	1653
England/QEUH-3ED3913/2022|OX243089.1|2022-07-08	2022-07-08	OX243089.1	BA.5.1	England	NA	Ref	1654
Mexico/CMX-INMEGEN-81-141/2022|EPI_ISL_13963541|2022-06-27	2022-06-27	EPI_ISL_13963541	BA.5.1	Mexico	NA	Ref	1655
Belgium/UZA-UA-CV8336482417/2022|EPI_ISL_14174595|2022-07-26	2022-07-26	EPI_ISL_14174595	BA.5.1	Belgium	NA	Ref	1656
Croatia/39487/2022|EPI_ISL_14214324|2022-07-12	2022-07-12	EPI_ISL_14214324	BA.5.1	Croatia	NA	Ref	1657
France/ARA-ALPIGENE-2207200086/2022|EPI_ISL_14334338|2022-07-18	2022-07-18	EPI_ISL_14334338	BA.5.1	France	NA	Ref	1658
Germany/HE-RKI-I-880343/2022|EPI_ISL_14363042|2022-06-08	2022-06-08	EPI_ISL_14363042	BA.5.1	Germany	NA	Ref	1659
France/ARA-GENBIO-14292131116/2022|EPI_ISL_14388197|2022-08-01	2022-08-01	EPI_ISL_14388197	BA.5.1	France	NA	Ref	1660
Japan/PG-328756/2022|EPI_ISL_14640496|2022-07-29	2022-07-29	EPI_ISL_14640496	BA.5.1	Japan	NA	Ref	1661
Spain/CT-HUB06512/2022|EPI_ISL_15038685|2022-08-14	2022-08-14	EPI_ISL_15038685	BA.5.1	Spain	NA	Ref	1662
Germany/BE-ChVir-LB-220916-47440/2022|EPI_ISL_15107494|2022-09-09	2022-09-09	EPI_ISL_15107494	BA.5.1	Germany	NA	Ref	1663
Germany/RP-RKI-I-982527/2022|EPI_ISL_15137539|2022-09-10	2022-09-10	EPI_ISL_15137539	BA.5.1	Germany	NA	Ref	1664
Netherlands/OV-RIVM-118192/2022|EPI_ISL_15849739|2022-11-04	2022-11-04	EPI_ISL_15849739	BA.5.1	Netherlands	NA	Ref	1665
Spain/CN-HUNSC_ITER_150337084/2022|EPI_ISL_16890216|2022-07-09	2022-07-09	EPI_ISL_16890216	BA.5.1	Spain	NA	Ref	1666
England/PHEC-YYGFSWT/2022|2022-07-14	2022-07-14	NA	BA.5.1	England	NA	Ref	1667
USA/AK-PHL21293/2022|OP325979.1|2022-07-05	2022-07-05	OP325979.1	BA.5.1.1	USA	NA	Ref	1668
USA/TX-CDC-QDX41378998/2022|OP542882.1|2022-09-12	2022-09-12	OP542882.1	BA.5.1.1	USA	NA	Ref	1669
USA/IA-SHL-2141093/2022|EPI_ISL_14161027|2022-07-23	2022-07-23	EPI_ISL_14161027	BA.5.1.1	USA	NA	Ref	1670
Mexico/JAL_IBT_IMSS_9233/2022|EPI_ISL_14806261|2022-08-01	2022-08-01	EPI_ISL_14806261	BA.5.1.1	Mexico	NA	Ref	1671
USA/NC-CDC-QDX39798607/2022|OP262420.1|2022-08-04	2022-08-04	OP262420.1	BA.5.1.10	USA	NA	Ref	1672
Peru/AMA-INS-22992/2022|EPI_ISL_14241865|2022-07-01	2022-07-01	EPI_ISL_14241865	BA.5.1.15	Peru	NA	Ref	1673
England/LSPA-3E89A28/2022|OX157762.1|2022-06-25	2022-06-25	OX157762.1	BA.5.1.15_no10183	England	NA	Ref	1674
France/PAC-GENBIO-R11GN2060100/2022|EPI_ISL_14215794|2022-07-25	2022-07-25	EPI_ISL_14215794	BA.5.1.17	France	NA	Ref	1675
USA/M00609284-F1-1/2022|OP365139.1|2022-08-22	2022-08-22	OP365139.1	BA.5.1.18	USA	NA	Ref	1676
France/BFC-HMN-22072060176/2022|EPI_ISL_14180876|2022-06-27	2022-06-27	EPI_ISL_14180876	BA.5.1.2	France	NA	Ref	1677
Denmark/2022|OX227763.1|2022-06-29	2022-06-29	OX227763.1	BA.5.1.2	Denmark	NA	Ref	1678
USA/NV-CDC-QDX39324226/2022|OP194936.1|2022-07-22	2022-07-22	OP194936.1	BA.5.1.23	USA	NA	Ref	1679
USA/HI-H2214705/2022|EPI_ISL_14533266|2022-08-01	2022-08-01	EPI_ISL_14533266	BA.5.1.23	USA	NA	Ref	1680
USA/NC-CORVASEQ-CLT-011111/2022|EPI_ISL_14484202|2022-07-26	2022-07-26	EPI_ISL_14484202	BA.5.1.24	USA	NA	Ref	1681
Australia/QLD0x010964/2022|EPI_ISL_14532892|2022-07-26	2022-07-26	EPI_ISL_14532892	BA.5.1.3	Australia	NA	Ref	1682
Germany/BY-RKI-I-978864/2022|EPI_ISL_15134059|2022-09-11	2022-09-11	EPI_ISL_15134059	BA.5.1.3	Germany	NA	Ref	1683
RNA|OX335820.1|2022-08-16	2022-08-16	OX335820.1	BA.5.1.3	Slovakia	NA	Ref	1684
Sweden/01_SE100_22CS505923/2022|EPI_ISL_13766733|2022-06-27	2022-06-27	EPI_ISL_13766733	BA.5.1.30	Sweden	NA	Ref	1685
USA/CA-HLX-STM-5SB9CAEU6/2022|EPI_ISL_15373564|2022-09-20	2022-09-20	EPI_ISL_15373564	BA.5.1.30	USA	NA	Ref	1686
Switzerland/ZH-ETHZ-38004053/2022|OX337128.2|2022-09-09	2022-09-09	OX337128.2	BA.5.1.31	Switzerland	NA	Ref	1687
USA/2201685/2022|OP820929.1|2022-11-04	2022-11-04	OP820929.1	BA.5.1.6	USA	NA	Ref	1688
Ireland/KE-NVRL-S22IRL00361527/2022|EPI_ISL_13842883|2022-06-16	2022-06-16	EPI_ISL_13842883	BA.5.1.9	Ireland	NA	Ref	1689
Denmark/DCGC-632875/2022|EPI_ISL_16409058|2022-12-31	2022-12-31	EPI_ISL_16409058	BA.5.11	Denmark	NA	Ref	1690
USA/CA-CDPH-500069469/2022|OP291680.1|2022-07-11	2022-07-11	OP291680.1	BA.5.2	USA	NA	Ref	1691
USA/VA-CDC-QDX40577417/2022|OP366038.1|2022-08-19	2022-08-19	OP366038.1	BA.5.2	USA	NA	Ref	1692
USA/WA-CDC-UW22092288399/2022|OP630329.1|2022-09-22	2022-09-22	OP630329.1	BA.5.2	USA	NA	Ref	1693
USA/NJ-CDC-QDX44621422/2022|OQ156673.1|2022-12-12	2022-12-12	OQ156673.1	BA.5.2	USA	NA	Ref	1694
Denmark/DCGC-570771/2022|OX331999.1|2022-08-26	2022-08-26	OX331999.1	BA.5.2	Denmark	NA	Ref	1695
Switzerland/BS-UHB-USB_2022-10-28_3f8e3933/2022|OX371073.1|2022-10-09	2022-10-09	OX371073.1	BA.5.2	Switzerland	NA	Ref	1696
Belgium/AZDelta-2227-01939/2022|EPI_ISL_13827319|2022-07-07	2022-07-07	EPI_ISL_13827319	BA.5.2	Belgium	NA	Ref	1697
Thailand/NIC_SNI_21386/2022|EPI_ISL_14050818|2022-06-26	2022-06-26	EPI_ISL_14050818	BA.5.2	Thailand	NA	Ref	1698
USA/OH-PLMI-HT5JV-11705/2022|EPI_ISL_14152184|2022	2022	EPI_ISL_14152184	BA.5.2	USA	NA	Ref	1699
Sweden/38214589XXP/2022|EPI_ISL_14229846|2022-07-12	2022-07-12	EPI_ISL_14229846	BA.5.2	Sweden	NA	Ref	1700
USA/NC-CORVASEQ-UNC-7354/2022|EPI_ISL_14261470|2022-07-27	2022-07-27	EPI_ISL_14261470	BA.5.2	USA	NA	Ref	1701
Australia/TAS003072/2022|EPI_ISL_14359450|2022-07-26	2022-07-26	EPI_ISL_14359450	BA.5.2	Australia	NA	Ref	1702
Netherlands/NB-RIVM-107852/2022|EPI_ISL_14390260|2022-07-15	2022-07-15	EPI_ISL_14390260	BA.5.2	Netherlands	NA	Ref	1703
Russia/MOS-CRIE-7765666476/2022|EPI_ISL_14423725|2022-07-29	2022-07-29	EPI_ISL_14423725	BA.5.2	Russia	NA	Ref	1704
Germany/SN-RKI-I-947384/2022|EPI_ISL_14432334|2022-07-26	2022-07-26	EPI_ISL_14432334	BA.5.2	Germany	NA	Ref	1705
Japan/PG-330640/2022|EPI_ISL_14642589|2022-07-28	2022-07-28	EPI_ISL_14642589	BA.5.2	Japan	NA	Ref	1706
France/ARA-HCL022134930101/2022|EPI_ISL_14644762|2022-08-08	2022-08-08	EPI_ISL_14644762	BA.5.2	France	NA	Ref	1707
Germany/BW-RKI-I-958752/2022|EPI_ISL_14694629|2022-08-11	2022-08-11	EPI_ISL_14694629	BA.5.2	Germany	NA	Ref	1708
Greece/37008/2022|EPI_ISL_14891184|2022-08-16	2022-08-16	EPI_ISL_14891184	BA.5.2	Greece	NA	Ref	1709
Russia/VOR-RII-MH75769S/2022|EPI_ISL_14923837|2022-08-05	2022-08-05	EPI_ISL_14923837	BA.5.2	Russia	NA	Ref	1710
Canada/BC-BCCDC-505795/2022|EPI_ISL_15051661|2022-08-24	2022-08-24	EPI_ISL_15051661	BA.5.2	Canada	NA	Ref	1711
Russia/ULY-RII-MH81135S/2022|EPI_ISL_15138184|2022-08-04	2022-08-04	EPI_ISL_15138184	BA.5.2	Russia	NA	Ref	1712
Germany/SH-RKI-I-991072/2022|EPI_ISL_15266082|2022-09-18	2022-09-18	EPI_ISL_15266082	BA.5.2	Germany	NA	Ref	1713
Japan/PG-376835/2022|EPI_ISL_15429609|2022-09-30	2022-09-30	EPI_ISL_15429609	BA.5.2	Japan	NA	Ref	1714
Germany/BW-RKI-I-997584/2022|EPI_ISL_15444955|2022-09-28	2022-09-28	EPI_ISL_15444955	BA.5.2	Germany	NA	Ref	1715
SouthKorea/KDCA136979/2022|EPI_ISL_15493558|2022-10-03	2022-10-03	EPI_ISL_15493558	BA.5.2	SouthKorea	NA	Ref	1716
France/BRE-IPP53731/2022|EPI_ISL_15614197|2022-10-17	2022-10-17	EPI_ISL_15614197	BA.5.2	France	NA	Ref	1717
Germany/SL-RKI-I-1019529/2022|EPI_ISL_15646529|2022-10-11	2022-10-11	EPI_ISL_15646529	BA.5.2	Germany	NA	Ref	1718
HongKong/HK-HKPU-PUN527296433/2022|EPI_ISL_15679293|2022-08-02	2022-08-02	EPI_ISL_15679293	BA.5.2	Hong Kong	NA	Ref	1719
Sweden/DA10556369/2022|EPI_ISL_15725427|2022-10-17	2022-10-17	EPI_ISL_15725427	BA.5.2	Sweden	NA	Ref	1720
Singapore/14559/2022|EPI_ISL_15740448|2022-11-03	2022-11-03	EPI_ISL_15740448	BA.5.2	Singapore	NA	Ref	1721
Japan/PG-391837/2022|EPI_ISL_15851379|2022-10-26	2022-10-26	EPI_ISL_15851379	BA.5.2	Japan	NA	Ref	1722
Denmark/DCGC-614263/2022|EPI_ISL_15910943|2022-11-17	2022-11-17	EPI_ISL_15910943	BA.5.2	Denmark	NA	Ref	1723
Japan/PG-406919/2022|EPI_ISL_16107729|2022-11-22	2022-11-22	EPI_ISL_16107729	BA.5.2	Japan	NA	Ref	1724
USA/NY-WMC-4715/2022|EPI_ISL_16207448|2022-09-23	2022-09-23	EPI_ISL_16207448	BA.5.2	USA	NA	Ref	1725
Serbia/K526702-11/2022|EPI_ISL_16317061|2022-11-01	2022-11-01	EPI_ISL_16317061	BA.5.2	Serbia	NA	Ref	1726
Japan/PG-433590/2022|EPI_ISL_16645000|2022-12-14	2022-12-14	EPI_ISL_16645000	BA.5.2	Japan	NA	Ref	1727
USA/1015329845_6-30-2022/2022|ON921206.1|2022-06-16	2022-06-16	ON921206.1	BA.5.2.1	USA	NA	Ref	1728
USA/CA-CDC-QDX38193325/2022|ON938966.1|2022-06-18	2022-06-18	ON938966.1	BA.5.2.1	USA	NA	Ref	1729
USA/JW7048/2022|ON994787.1|2022-07-02	2022-07-02	ON994787.1	BA.5.2.1	USA	NA	Ref	1730
USA/UT-UPHL-220722857557/2022|OP129605.1|2022-06-29	2022-06-29	OP129605.1	BA.5.2.1	USA	NA	Ref	1731
USA/NY-CDC-QDX39323623/2022|OP195218.1|2022-07-23	2022-07-23	OP195218.1	BA.5.2.1	USA	NA	Ref	1732
USA/CO-CDPHE-2103512020/2022|OP275642.1|2022-07-08	2022-07-08	OP275642.1	BA.5.2.1	USA	NA	Ref	1733
USA/WA-UW-22082355086/2022|OP412765.1|2022-08-23	2022-08-23	OP412765.1	BA.5.2.1	USA	NA	Ref	1734
USA/LA-PHL-LA-SARS2-01000/2022|OP503948.1|2022-07-20	2022-07-20	OP503948.1	BA.5.2.1	USA	NA	Ref	1735
USA/VA-CAV_VAS3N_00016144_01/2022|OP752972.1|2022-09-18	2022-09-18	OP752972.1	BA.5.2.1	USA	NA	Ref	1736
Slovenia/206217/2022|EPI_ISL_13665133|2022-06-15	2022-06-15	EPI_ISL_13665133	BA.5.2.1	Slovenia	NA	Ref	1737
USA/CA-HLX-STM-KVKDFT5N6/2022|EPI_ISL_13831616|2022-06-26	2022-06-26	EPI_ISL_13831616	BA.5.2.1	USA	NA	Ref	1738
Australia/VIC66392/2022|EPI_ISL_13871037|2022-07-10	2022-07-10	EPI_ISL_13871037	BA.5.2.1	Australia	NA	Ref	1739
Israel/CVL-9006490/2022|EPI_ISL_13895036|2022-06-24	2022-06-24	EPI_ISL_13895036	BA.5.2.1	Israel	NA	Ref	1740
Sweden/1593313264/2022|EPI_ISL_14004518|2022-07-12	2022-07-12	EPI_ISL_14004518	BA.5.2.1	Sweden	NA	Ref	1741
Italy/SIC-CQRC-3422048025-22/2022|EPI_ISL_14169918|2022-07-08	2022-07-08	EPI_ISL_14169918	BA.5.2.1	Italy	NA	Ref	1742
France/IDF-HMN-22072120106/2022|EPI_ISL_14242067|2022-07-03	2022-07-03	EPI_ISL_14242067	BA.5.2.1	France	NA	Ref	1743
Italy/FVG-PN-64046164/2022|EPI_ISL_14393491|2022-08-02	2022-08-02	EPI_ISL_14393491	BA.5.2.1	Italy	NA	Ref	1744
India/GJ-INSACOG-GBRC8256/2022|EPI_ISL_14436879|2022-06-26	2022-06-26	EPI_ISL_14436879	BA.5.2.1	India	NA	Ref	1745
USA/NY-UB-KSL-06344/2022|EPI_ISL_14464834|2022-07-16	2022-07-16	EPI_ISL_14464834	BA.5.2.1	USA	NA	Ref	1746
Croatia/41045/2022|EPI_ISL_14589933|2022-07-29	2022-07-29	EPI_ISL_14589933	BA.5.2.1	Croatia	NA	Ref	1747
NewZealand/22XA1672/2022|EPI_ISL_14633083|2022-08-10	2022-08-10	EPI_ISL_14633083	BA.5.2.1	NewZealand	NA	Ref	1748
Japan/PG-328433/2022|EPI_ISL_14640205|2022-07-27	2022-07-27	EPI_ISL_14640205	BA.5.2.1	Japan	NA	Ref	1749
USA/CA-CCPHL-3322/2022|EPI_ISL_14733608|2022-08-03	2022-08-03	EPI_ISL_14733608	BA.5.2.1	USA	NA	Ref	1750
Denmark/DCGC-574454/2022|EPI_ISL_14870801|2022-08-31	2022-08-31	EPI_ISL_14870801	BA.5.2.1	Denmark	NA	Ref	1751
Denmark/DCGC-581110/2022|EPI_ISL_15037865|2022-09-12	2022-09-12	EPI_ISL_15037865	BA.5.2.1	Denmark	NA	Ref	1752
USA/CA-HLX-STM-87WRK89UX/2022|EPI_ISL_15163624|2022-09-07	2022-09-07	EPI_ISL_15163624	BA.5.2.1	USA	NA	Ref	1753
Japan/TKYkbm51623/2022|EPI_ISL_15191971|2022-08-30	2022-08-30	EPI_ISL_15191971	BA.5.2.1	Japan	NA	Ref	1754
Japan/PG-378175/2022|EPI_ISL_15463751|2022-09-26	2022-09-26	EPI_ISL_15463751	BA.5.2.1	Japan	NA	Ref	1755
Croatia/HZJZ_365/2022|EPI_ISL_15698865|2022-09-27	2022-09-27	EPI_ISL_15698865	BA.5.2.1	Croatia	NA	Ref	1756
SouthKorea/KDCA156974/2022|EPI_ISL_15812943|2022-10-31	2022-10-31	EPI_ISL_15812943	BA.5.2.1	SouthKorea	NA	Ref	1757
USA/CA-SEARCH-124956/2022|EPI_ISL_16024023|2022-07-05	2022-07-05	EPI_ISL_16024023	BA.5.2.1	USA	NA	Ref	1758
Japan/PG-404523/2022|EPI_ISL_16060550|2022-11-25	2022-11-25	EPI_ISL_16060550	BA.5.2.1	Japan	NA	Ref	1759
Japan/TKYkbm58605/2022|EPI_ISL_16125360|2022-11-10	2022-11-10	EPI_ISL_16125360	BA.5.2.1	Japan	NA	Ref	1760
Malaysia/IMR_OS7833/2022|EPI_ISL_16237549|2022-07-18	2022-07-18	EPI_ISL_16237549	BA.5.2.1	Malaysia	NA	Ref	1761
USA/CA-CDPH-FS47306723/2022|EPI_ISL_16733037|2022-12-22	2022-12-22	EPI_ISL_16733037	BA.5.2.1	USA	NA	Ref	1762
England/PHEC-YY8EQ9H/2022|2022-10-15	2022-10-15	NA	BA.5.2.1	England	NA	Ref	1763
Denmark/2022|OX225749.1|2022-06-26	2022-06-26	OX225749.1	BA.5.2.1	Denmark	NA	Ref	1764
Japan/PG-350572/2022|EPI_ISL_15150860|2022-08-22	2022-08-22	EPI_ISL_15150860	BA.5.2.12	Japan	NA	Ref	1765
Japan/PG-364897/2022|EPI_ISL_15261736|2022-09-12	2022-09-12	EPI_ISL_15261736	BA.5.2.12	Japan	NA	Ref	1766
Japan/TKYmbc27693/2022|EPI_ISL_16693590|2022-12-20	2022-12-20	EPI_ISL_16693590	BA.5.2.12	Japan	NA	Ref	1767
Wales/PHWC-PKFJ9K/2022|2022-10-01	2022-10-01	NA	BA.5.2.13	Wales	NA	Ref	1768
Canada/QC-L00514646001/2022|EPI_ISL_14609660|2022-08-15	2022-08-15	EPI_ISL_14609660	BA.5.2.20	Canada	NA	Ref	1769
Russia/MOS-RII-MH89572S/2022|EPI_ISL_15409437|2022-09-10	2022-09-10	EPI_ISL_15409437	BA.5.2.20	Russia	NA	Ref	1770
Denmark/2022|OX234795.1|2022-07-05	2022-07-05	OX234795.1	BA.5.2.20	Denmark	NA	Ref	1771
USA/FL-CDC-QDX39659225/2022|OP228774.1|2022-07-31	2022-07-31	OP228774.1	BA.5.2.21	USA	NA	Ref	1772
USA/CA-HLX-STM-5U4UW6846/2022|EPI_ISL_14531879|2022-07-22	2022-07-22	EPI_ISL_14531879	BA.5.2.21	USA	NA	Ref	1773
Thailand/NIC_CRI_POS3962/2022|EPI_ISL_16019087|2022-11-04	2022-11-04	EPI_ISL_16019087	BA.5.2.22	Thailand	NA	Ref	1774
Canada/QC-L00540984001/2022|EPI_ISL_15510326|2022-10-17	2022-10-17	EPI_ISL_15510326	BA.5.2.25	Canada	NA	Ref	1775
Slovenia/23-051783-MB/2022|EPI_ISL_15332112|2022-10-01	2022-10-01	EPI_ISL_15332112	BA.5.2.26	Slovenia	NA	Ref	1776
Israel/ICH-741191993/2022|EPI_ISL_15921303|2022-11-18	2022-11-18	EPI_ISL_15921303	BA.5.2.27	Israel	NA	Ref	1777
Germany/BW-RKI-I-919817/2022|EPI_ISL_14394490|2022-07-18	2022-07-18	EPI_ISL_14394490	BA.5.2.28	Germany	NA	Ref	1778
USA/CA-CDC-QDX41098726/2022|OP469019.1|2022-09-04	2022-09-04	OP469019.1	BA.5.2.31	USA	NA	Ref	1779
USA/TX-PHH-SPID1004422743/2022|EPI_ISL_16456053|2022-12-03	2022-12-03	EPI_ISL_16456053	BA.5.2.34	USA	NA	Ref	1780
Japan/TKYmbc21479/2022|EPI_ISL_16426743|2022-12-02	2022-12-02	EPI_ISL_16426743	BA.5.2.55	Japan	NA	Ref	1781
USA/CA-CDPH-500077180/2022|EPI_ISL_15595478|2022-09-10	2022-09-10	EPI_ISL_15595478	BA.5.2.6	USA	NA	Ref	1782
USA/CA-HLX-STM-TMYTRYVSX/2022|EPI_ISL_16362757|2022-11-30	2022-11-30	EPI_ISL_16362757	BA.5.2.7	USA	NA	Ref	1783
USA/GA-CDC-QDX41281653/2022|OP514214.1|2022-09-11	2022-09-11	OP514214.1	BA.5.2.9	USA	NA	Ref	1784
USA/NY-PRL-220801_00I21/2022|EPI_ISL_14306372|2022-07-31	2022-07-31	EPI_ISL_14306372	BA.5.2.9	USA	NA	Ref	1785
Canada/NB-CHUDGLD-111022-MM00308R/2022|EPI_ISL_15435925|2022-10-11	2022-10-11	EPI_ISL_15435925	BA.5.2.9	Canada	NA	Ref	1786
USA/IL-CDC-QDX40579366/2022|OP367196.1|2022-08-21	2022-08-21	OP367196.1	BA.5.3	USA	NA	Ref	1787
France/ARA-HCL023013894401/2023|EPI_ISL_16740434|2023-01-16	2023-01-16	EPI_ISL_16740434	BA.5.3.1	France	NA	Ref	1788
USA/TX-CDC-STM-YNPK42S3P/2022|ON519289.1|2022-05-02	2022-05-02	ON519289.1	BA.5.5	USA	NA	Ref	1789
USA/LA-CDC-STM-NQGGKUFQY/2022|ON898897.1|2022-06-17	2022-06-17	ON898897.1	BA.5.5	USA	NA	Ref	1790
USA/IL-CDC-LC0756158/2022|ON999886.1|2022-06-29	2022-06-29	ON999886.1	BA.5.5	USA	NA	Ref	1791
USA/CA-CDC-STM-X8QF3FGAX/2022|OP078626.1|2022-07-15	2022-07-15	OP078626.1	BA.5.5	USA	NA	Ref	1792
USA/WA-CDC-UW22080839349/2022|OP303396.1|2022-08-08	2022-08-08	OP303396.1	BA.5.5	USA	NA	Ref	1793
USA/UT-UPHL-220822439202/2022|OP360352.1|2022-07-27	2022-07-27	OP360352.1	BA.5.5	USA	NA	Ref	1794
USA/V05766/2022|OP576247.1|2022-08-31	2022-08-31	OP576247.1	BA.5.5	USA	NA	Ref	1795
USA/CO-CDPHE-2103688678/2022|OP744653.1|2022-10-09	2022-10-09	OP744653.1	BA.5.5	USA	NA	Ref	1796
USA/CA-CDPH-7000016430/2022|EPI_ISL_16685437|2022-07-25	2022-07-25	EPI_ISL_16685437	BA.5.5	USA	NA	Ref	1797
USA/WA-CDC-LC0793544/2022|OP118027.1|2022-07-16	2022-07-16	OP118027.1	BA.5.5.2	USA	NA	Ref	1798
USA/WI-CDC-STM-QSA5M5XYJ/2022|ON958973.1|2022-06-29	2022-06-29	ON958973.1	BA.5.6	USA	NA	Ref	1799
USA/IL-S22WGS3044/2022|EPI_ISL_13982905|2022-07-05	2022-07-05	EPI_ISL_13982905	BA.5.6	USA	NA	Ref	1800
USA/LA-K-22072237933/2022|EPI_ISL_14648799|2022-08-23	2022-08-23	EPI_ISL_14648799	BA.5.6	USA	NA	Ref	1801
Denmark/DCGC-584042/2022|EPI_ISL_15101116|2022-09-14	2022-09-14	EPI_ISL_15101116	BA.5.6	Denmark	NA	Ref	1802
USA/NY-URMC-220888758-1/2022|EPI_ISL_15144858|2022-08-25	2022-08-25	EPI_ISL_15144858	BA.5.6	USA	NA	Ref	1803
Israel/SMC-7103322/2022|EPI_ISL_15171233|2022-09-12	2022-09-12	EPI_ISL_15171233	BA.5.9	Israel	NA	Ref	1804
CzechRepublic/FNHK-Ps-006723/2022|EPI_ISL_15469759|2022-09-20	2022-09-20	EPI_ISL_15469759	BA.5.9	CzechRepublic	NA	Ref	1805
Germany/NW-RKI-I-1028256/2022|EPI_ISL_15899634|2022-11-06	2022-11-06	EPI_ISL_15899634	BA.5.9	Germany	NA	Ref	1806
USA/CA-CDPH-3000121647/2021|OM147908.1|2021-07-16	2021-07-16	OM147908.1	BB.2	USA	NA	Ref	1807
Japan/RIMD08182/2022|EPI_ISL_12098208|2022-02-08	2022-02-08	EPI_ISL_12098208	BC.1	Japan	NA	Ref	1808
USA/NC-CDC-LC0828993/2022|OP284059.1|2022-08-08	2022-08-08	OP284059.1	BE.1	USA	NA	Ref	1809
Sweden/38279383XXP/2022|EPI_ISL_14791921|2022-08-16	2022-08-16	EPI_ISL_14791921	BE.1	Sweden	NA	Ref	1810
USA/TX-HHD-2208189043/2022|EPI_ISL_14805035|2022-08-12	2022-08-12	EPI_ISL_14805035	BE.1	USA	NA	Ref	1811
USA/RI-CDC-LC0877469/2022|OP463836.1|2022-09-03	2022-09-03	OP463836.1	BE.1.1	USA	NA	Ref	1812
Germany/SH-RKI-I-895631/2022|EPI_ISL_13927350|2022-07-02	2022-07-02	EPI_ISL_13927350	BE.1.1	Germany	NA	Ref	1813
Israel/ICH-741177268/2022|EPI_ISL_14072645|2022-07-19	2022-07-19	EPI_ISL_14072645	BE.1.1	Israel	NA	Ref	1814
Germany/BY-RKI-I-882583/2022|EPI_ISL_14364830|2022-06-15	2022-06-15	EPI_ISL_14364830	BE.1.1	Germany	NA	Ref	1815
Germany/NW-RKI-I-954294/2022|EPI_ISL_14523863|2022-07-22	2022-07-22	EPI_ISL_14523863	BE.1.1	Germany	NA	Ref	1816
Japan/PG-336744/2022|EPI_ISL_14874074|2022-08-01	2022-08-01	EPI_ISL_14874074	BE.1.1	Japan	NA	Ref	1817
Germany/NW-RKI-I-995039/2022|EPI_ISL_15443161|2022-10-07	2022-10-07	EPI_ISL_15443161	BE.1.1	Germany	NA	Ref	1818
France/IDF-LBZCentre-DG2209120085/2022|EPI_ISL_15647961|2022-09-12	2022-09-12	EPI_ISL_15647961	BE.1.1	France	NA	Ref	1819
England/DHSC-CYN1QUA/2022|2022-09-09	2022-09-09	NA	BE.1.1	England	NA	Ref	1820
Northern_Ireland/NIRE-01e34c/2022|2022-07-14	2022-07-14	NA	BE.1.1	Northern Ireland	NA	Ref	1821
Germany/BW-RKI-I-1027691/2022|EPI_ISL_15800379|2022-10-31	2022-10-31	EPI_ISL_15800379	BE.1.1.2	Germany	NA	Ref	1822
Spain/AS-252293704/2022|EPI_ISL_16054382|2022-11-21	2022-11-21	EPI_ISL_16054382	BE.1.2.1	Spain	NA	Ref	1823
USA/CA-LACPHL-AF15334/2022|OP825812.1|2022-08-25	2022-08-25	OP825812.1	BE.1.4	USA	NA	Ref	1824
Germany/NW-RKI-I-869279/2022|EPI_ISL_13382501|2022-06-08	2022-06-08	EPI_ISL_13382501	BE.3	Germany	NA	Ref	1825
Mexico/CAM_InDRE_FB19728_E04118492638_S14458/2022|EPI_ISL_14745660|2022-07-25	2022-07-25	EPI_ISL_14745660	BE.3	Mexico	NA	Ref	1826
Germany/NI-RKI-I-1025621/2022|EPI_ISL_15798517|2022-10-20	2022-10-20	EPI_ISL_15798517	BE.4	Germany	NA	Ref	1827
CzechRepublic/CSQ8225/2022|EPI_ISL_13619309|2022-06-27	2022-06-27	EPI_ISL_13619309	BF.1	CzechRepublic	NA	Ref	1828
France/NOR-CHURouen-22955015/2022|EPI_ISL_14253503|2022-07-22	2022-07-22	EPI_ISL_14253503	BF.1	France	NA	Ref	1829
USA/CA-CDC-LC0840299/2022|OP306519.1|2022-08-09	2022-08-09	OP306519.1	BF.10	USA	NA	Ref	1830
USA/CO-CDPHE-2103644261/2022|OP533246.1|2022-09-04	2022-09-04	OP533246.1	BF.10	USA	NA	Ref	1831
USA/CA-CDC-STM-7DQXWDP3H/2022|OQ115814.1|2022-12-08	2022-12-08	OQ115814.1	BF.10	USA	NA	Ref	1832
USA/CA-CDPH-500080594/2022|OQ334170.1|2022-10-03	2022-10-03	OQ334170.1	BF.10	USA	NA	Ref	1833
Canada/ON-PHL-22-38632/2022|EPI_ISL_15071044|2022-09-02	2022-09-02	EPI_ISL_15071044	BF.10	Canada	NA	Ref	1834
Japan/TKYkbm66230/2022|EPI_ISL_16469278|2022-11-28	2022-11-28	EPI_ISL_16469278	BF.11	Japan	NA	Ref	1835
England/PHEC-YY87914/2023|2023-01-18	2023-01-18	NA	BF.11.2	England	NA	Ref	1836
Japan/TKYhug6331/2022|EPI_ISL_15189619|2022-08-12	2022-08-12	EPI_ISL_15189619	BF.12	Japan	NA	Ref	1837
USA/CA-CDC-LC0797905/2022|OP144993.1|2022-07-20	2022-07-20	OP144993.1	BF.21	USA	NA	Ref	1838
Japan/TKYkbm44775/2022|EPI_ISL_14862944|2022-07-19	2022-07-19	EPI_ISL_14862944	BF.21	Japan	NA	Ref	1839
Japan/TKYmbc11409/2022|EPI_ISL_15833960|2022-10-04	2022-10-04	EPI_ISL_15833960	BF.21	Japan	NA	Ref	1840
USA/VA-VTVAS3-GSC40752/2022|OQ331290.1|2022-11-29	2022-11-29	OQ331290.1	BF.26	USA	NA	Ref	1841
Sweden/411216895/2022|EPI_ISL_16159702|2022-09-29	2022-09-29	EPI_ISL_16159702	BF.26	Sweden	NA	Ref	1842
USA/CA-HLX-STM-53ZAM2PPM/2022|EPI_ISL_13702742|2022-06-20	2022-06-20	EPI_ISL_13702742	BF.27	USA	NA	Ref	1843
England/LSPA-3F513D2/2022|OX281929.1|2022-08-05	2022-08-05	OX281929.1	BF.28	England	NA	Ref	1844
England/PHEP-YYFGIWT/2022|2022-06-24	2022-06-24	NA	BF.28	England	NA	Ref	1845
Australia/VIC71350/2022|EPI_ISL_15120309|2022-09-18	2022-09-18	EPI_ISL_15120309	BF.3	Australia	NA	Ref	1846
Chile/CO-90996/2022|EPI_ISL_14187079|2022-07-24	2022-07-24	EPI_ISL_14187079	BF.31	Chile	NA	Ref	1847
Chile/AT-104903/2022|EPI_ISL_14818515|2022-08-20	2022-08-20	EPI_ISL_14818515	BF.31	Chile	NA	Ref	1848
USA/CA-CDPH-FS48102414/2022|OQ154762.1|2022-08-09	2022-08-09	OQ154762.1	BF.4	USA	NA	Ref	1849
USA/CA-CDC-QDX42605140/2022|OP743320.1|2022-10-17	2022-10-17	OP743320.1	BF.5	USA	NA	Ref	1850
Israel/ICH-741242506/2022|EPI_ISL_13890774|2022-07-05	2022-07-05	EPI_ISL_13890774	BF.5	Israel	NA	Ref	1851
Israel/ICH-741246001/2022|EPI_ISL_13891219|2022-07-06	2022-07-06	EPI_ISL_13891219	BF.5	Israel	NA	Ref	1852
France/NAQ-HCL722003500201/2022|EPI_ISL_14170652|2022-07-11	2022-07-11	EPI_ISL_14170652	BF.5	France	NA	Ref	1853
Japan/TKYnat5603/2022|EPI_ISL_14755682|2022-08-08	2022-08-08	EPI_ISL_14755682	BF.5	Japan	NA	Ref	1854
Japan/TKYkbm43861/2022|EPI_ISL_14861042|2022-07-19	2022-07-19	EPI_ISL_14861042	BF.5	Japan	NA	Ref	1855
Germany/NW-RKI-I-1002202/2022|EPI_ISL_15449235|2022-10-10	2022-10-10	EPI_ISL_15449235	BF.5	Germany	NA	Ref	1856
Japan/PG-382683/2022|EPI_ISL_15578553|2022-10-17	2022-10-17	EPI_ISL_15578553	BF.5	Japan	NA	Ref	1857
SouthKorea/KDCA153703/2022|EPI_ISL_15848865|2022-10-26	2022-10-26	EPI_ISL_15848865	BF.5	SouthKorea	NA	Ref	1858
Japan/PG-400870/2022|EPI_ISL_16039974|2022-11-15	2022-11-15	EPI_ISL_16039974	BF.5	Japan	NA	Ref	1859
Japan/PG-428934/2023|EPI_ISL_16633202|2023-01-05	2023-01-05	EPI_ISL_16633202	BF.5.4	Japan	NA	Ref	1860
Switzerland/VS-Risch-1024R14545/2022|OX375919.1|2022-10-24	2022-10-24	OX375919.1	BF.7	Switzerland	NA	Ref	1861
Denmark/DCGC-578335/2022|EPI_ISL_14974465|2022-09-07	2022-09-07	EPI_ISL_14974465	BF.7	Denmark	NA	Ref	1862
Denmark/DCGC-609799/2022|EPI_ISL_15776460|2022-11-08	2022-11-08	EPI_ISL_15776460	BF.7	Denmark	NA	Ref	1863
Canada/NB-CHUDGLD-091122-MM00158R/2022|EPI_ISL_15845676|2022-11-09	2022-11-09	EPI_ISL_15845676	BF.7	Canada	NA	Ref	1864
Italy/VEN-IZSVe-22RS8414-3_VI/2022|EPI_ISL_16356937|2022-12-22	2022-12-22	EPI_ISL_16356937	BF.7	Italy	NA	Ref	1865
France/BRE-ChuBr-2212546155/2022|EPI_ISL_16414079|2022-12-20	2022-12-20	EPI_ISL_16414079	BF.7	France	NA	Ref	1866
RNA|OX380694.1|2022-11-10	2022-11-10	OX380694.1	BF.7	Slovakia	NA	Ref	1867
USA/OH-PLMI-HW7VT-13266/2022|EPI_ISL_15112579|2022	2022	EPI_ISL_15112579	BF.7.4	USA	NA	Ref	1868
Germany/NI-RKI-I-1067689/2022|EPI_ISL_16219284|2022-12-08	2022-12-08	EPI_ISL_16219284	BF.7.5	Germany	NA	Ref	1869
USA/NY-PRL-221104_00A23/2022|EPI_ISL_15749669|2022-11-02	2022-11-02	EPI_ISL_15749669	BM.1.1	USA	NA	Ref	1870
Australia/NSW-ICPMR-38194/2022|EPI_ISL_16059118|2022-11-22	2022-11-22	EPI_ISL_16059118	BN.1	Australia	NA	Ref	1871
Canada/ON-PHL-23-01778/2022|EPI_ISL_16530025|2022-12-31	2022-12-31	EPI_ISL_16530025	BN.1	Canada	NA	Ref	1872
USA/CA-CDC-LC0987706/2023|OQ294773.1|2023-01-08	2023-01-08	OQ294773.1	BN.1.2	USA	NA	Ref	1873
Australia/NSW-ICPMR-37765/2022|EPI_ISL_16058689|2022-11-21	2022-11-21	EPI_ISL_16058689	BN.1.3	Australia	NA	Ref	1874
Spain/VC-FISABIO-115092/2022|EPI_ISL_16100241|2022-11-02	2022-11-02	EPI_ISL_16100241	BN.1.4	Spain	NA	Ref	1875
USA/MN-CDC-QDX44485690/2022|OQ140995.1|2022-12-07	2022-12-07	OQ140995.1	BQ.1	USA	NA	Ref	1876
Brazil/ES-LACENES-321332373/2022|EPI_ISL_16555210|2022-12-05	2022-12-05	EPI_ISL_16555210	BQ.1	Brazil	NA	Ref	1877
USA/IL-CDC-QDX44376264/2022|OQ116037.1|2022-12-03	2022-12-03	OQ116037.1	BQ.1_17039	USA	NA	Ref	1878
Denmark/DCGC-608170/2022|EPI_ISL_15716460|2022-11-03	2022-11-03	EPI_ISL_15716460	BQ.1_17039	Denmark	NA	Ref	1879
Italy/EMR-BO_2264/2022|EPI_ISL_15769687|2022-11-07	2022-11-07	EPI_ISL_15769687	BQ.1_17039	Italy	NA	Ref	1880
Sweden/01_SE100_22CS108378/2022|EPI_ISL_16295211|2022-12-14	2022-12-14	EPI_ISL_16295211	BQ.1_17039	Sweden	NA	Ref	1881
USA/TX-HMH-123420/2023|EPI_ISL_16599574|2023-01-13	2023-01-13	EPI_ISL_16599574	BQ.1_17039	USA	NA	Ref	1882
USA/NC-CDC-LC0894693/2022|OP657850.1|2022-09-23	2022-09-23	OP657850.1	BQ.1.1	USA	NA	Ref	1883
USA/CT-CDCBI-CRSP_PEHBGEDNFKXLGVEL/2023|OQ373346.1|2023-01-22	2023-01-22	OQ373346.1	BQ.1.1	USA	NA	Ref	1884
England/LSPA-3263947C/2022|OX398341.1|2022-12-20	2022-12-20	OX398341.1	BQ.1.1	England	NA	Ref	1885
Switzerland/VD-CHUV-GEN14692/2022|OX411669.1|2022-12-27	2022-12-27	OX411669.1	BQ.1.1	Switzerland	NA	Ref	1886
Israel/SMC-7104896/2022|EPI_ISL_15403013|2022-09-27	2022-09-27	EPI_ISL_15403013	BQ.1.1	Israel	NA	Ref	1887
USA/NY-PRL-221028_03F06/2022|EPI_ISL_15669281|2022-10-25	2022-10-25	EPI_ISL_15669281	BQ.1.1	USA	NA	Ref	1888
France/ARA-HCL022199035801/2022|EPI_ISL_16056161|2022-11-28	2022-11-28	EPI_ISL_16056161	BQ.1.1	France	NA	Ref	1889
Sweden/1609077963/2022|EPI_ISL_16076057|2022-11-30	2022-11-30	EPI_ISL_16076057	BQ.1.1	Sweden	NA	Ref	1890
USA/AZ-CDC-STM-7PA9FQ46S/2022|EPI_ISL_16130316|2022-11-30	2022-11-30	EPI_ISL_16130316	BQ.1.1	USA	NA	Ref	1891
Brazil/MA-LACENMA-210217265/2022|EPI_ISL_16145028|2022-11	2022-11-01	EPI_ISL_16145028	BQ.1.1	Brazil	NA	Ref	1892
Sweden/B019708163/2022|EPI_ISL_16170550|2022-12-07	2022-12-07	EPI_ISL_16170550	BQ.1.1	Sweden	NA	Ref	1893
Brazil/BA-LACENBA-321-292757860/2022|EPI_ISL_16247990|2022-12-08	2022-12-08	EPI_ISL_16247990	BQ.1.1	Brazil	NA	Ref	1894
Argentina/PAIS-A1699/2022|EPI_ISL_16268122|2022-12-12	2022-12-12	EPI_ISL_16268122	BQ.1.1	Argentina	NA	Ref	1895
Israel/SMC-7110750/2022|EPI_ISL_16306796|2022-12	2022-12-01	EPI_ISL_16306796	BQ.1.1	Israel	NA	Ref	1896
France/OCC-CHU-TLS-2235413740/2022|EPI_ISL_16381683|2022-12-20	2022-12-20	EPI_ISL_16381683	BQ.1.1	France	NA	Ref	1897
Canada/QC-L00570248001/2022|EPI_ISL_16460132|2022-12-26	2022-12-26	EPI_ISL_16460132	BQ.1.1	Canada	NA	Ref	1898
Canada/ON-PHL-23-03194/2023|EPI_ISL_16530608|2023-01-07	2023-01-07	EPI_ISL_16530608	BQ.1.1	Canada	NA	Ref	1899
USA/CA-LACPHL-AF17996/2023|EPI_ISL_16543782|2023-01-04	2023-01-04	EPI_ISL_16543782	BQ.1.1	USA	NA	Ref	1900
France/NOR-HMN-22122290285/2022|EPI_ISL_16550197|2022-12-26	2022-12-26	EPI_ISL_16550197	BQ.1.1	France	NA	Ref	1901
France/ARA-LBZCentre-P20221219048/2022|EPI_ISL_16567191|2022-12-19	2022-12-19	EPI_ISL_16567191	BQ.1.1	France	NA	Ref	1902
Japan/TKYkbm76654/2022|EPI_ISL_16598095|2022-12-22	2022-12-22	EPI_ISL_16598095	BQ.1.1	Japan	NA	Ref	1903
Canada/AB-ABPHL-90566/2023|EPI_ISL_16706240|2023-01-06	2023-01-06	EPI_ISL_16706240	BQ.1.1	Canada	NA	Ref	1904
Japan/TKYkbm77048/2022|EPI_ISL_16720858|2022-12-22	2022-12-22	EPI_ISL_16720858	BQ.1.1	Japan	NA	Ref	1905
Japan/TKYkbm81075/2023|EPI_ISL_16807455|2023-01-04	2023-01-04	EPI_ISL_16807455	BQ.1.1	Japan	NA	Ref	1906
USA/NC-IVY-D13J57V2/2022|EPI_ISL_16810149|2022-12-06	2022-12-06	EPI_ISL_16810149	BQ.1.1	USA	NA	Ref	1907
SouthAfrica/CERI-KRISP-K052455/2023|EPI_ISL_16909543|2023-01-30	2023-01-30	EPI_ISL_16909543	BQ.1.1	South Africa	NA	Ref	1908
Scotland/SCOT-25604/2023|2023-02-01	2023-02-01	NA	BQ.1.1	Scotland	NA	Ref	1909
RNA|OX384786.1|2022-11-05	2022-11-05	OX384786.1	BQ.1.1	Slovakia	NA	Ref	1910
Denmark/DCGC-632081/2022|EPI_ISL_16375743|2022-12-28	2022-12-28	EPI_ISL_16375743	BQ.1.1.20	Denmark	NA	Ref	1911
England/BRBR-326A6920/2023|OX420158.1|2023-01-20	2023-01-20	OX420158.1	BQ.1.1.22	England	NA	Ref	1912
France/BFC-HMN-23012030358/2022|EPI_ISL_16549687|2022-12-12	2022-12-12	EPI_ISL_16549687	BQ.1.1.23	France	NA	Ref	1913
England/PHEP-YYGDTF3/2022|2022-12-19	2022-12-19	NA	BQ.1.1.24	England	NA	Ref	1914
England/LSPA-32627945/2022|OX394583.1|2022-12-15	2022-12-15	OX394583.1	BQ.1.1.27	England	NA	Ref	1915
USA/CA-CDC-QDX43583363/2022|OP916766.1|2022-11-10	2022-11-10	OP916766.1	BQ.1.1.3	USA	NA	Ref	1916
USA/OR-OSPHL07683/2022|EPI_ISL_15967318|2022-11-18	2022-11-18	EPI_ISL_15967318	BQ.1.1.3	USA	NA	Ref	1917
USA/NJ-PHEL-V22054140/2022|OQ184120.1|2022-12-16	2022-12-16	OQ184120.1	BQ.1.1.4	USA	NA	Ref	1918
England/QEUH-3267EED7/2022|OX414377.1|2022-12-28	2022-12-28	OX414377.1	BQ.1.1.4	England	NA	Ref	1919
Wales/PHWC-PKJIHH/2022|2022-12-20	2022-12-20	NA	BQ.1.1.4	Wales	NA	Ref	1920
USA/TX-DSHS-23915/2022|OP998250.1|2022-10-22	2022-10-22	OP998250.1	BQ.1.1.5	USA	NA	Ref	1921
Greece/Pedy_VirologyCrete-CR801/2022|EPI_ISL_16320755|2022-12-11	2022-12-11	EPI_ISL_16320755	BQ.1.1.5	Greece	NA	Ref	1922
USA/NY-PRL-221228_01G10/2022|EPI_ISL_16438000|2022-12-21	2022-12-21	EPI_ISL_16438000	BQ.1.1.5	USA	NA	Ref	1923
USA/NY-CDC-QDX43164678/2022|OP857777.1|2022-10-31	2022-10-31	OP857777.1	BQ.1.1.52	USA	NA	Ref	1924
USA/TX-CDC-STM-BMZGPQBET/2022|OQ237135.1|2022-12-27	2022-12-27	OQ237135.1	BQ.1.1.65	USA	NA	Ref	1925
England/QEUH-32605E11/2022|OX415756.1|2022-11-28	2022-11-28	OX415756.1	BQ.1.1.8	England	NA	Ref	1926
USA/CA-CDPH-500081199/2022|OQ334490.1|2022-10-09	2022-10-09	OQ334490.1	BQ.1.10	USA	NA	Ref	1927
Scotland/SCOT-25140/2023|2023-01-16	2023-01-16	NA	BQ.1.13.1	Scotland	NA	Ref	1928
Germany/BW-RKI-I-1039685/2022|EPI_ISL_15990303|2022-11-22	2022-11-22	EPI_ISL_15990303	BQ.1.14	Germany	NA	Ref	1929
Japan/TKYkbm72530/2022|EPI_ISL_16576894|2022-12-13	2022-12-13	EPI_ISL_16576894	BQ.1.15	Japan	NA	Ref	1930
USA/NY-NYCPHL-015766/2022|EPI_ISL_16490381|2022-11-03	2022-11-03	EPI_ISL_16490381	BQ.1.27	USA	NA	Ref	1931
France/OCC-CHU-TLS-2228313139/2022|EPI_ISL_15614134|2022-10-10	2022-10-10	EPI_ISL_15614134	BQ.1.3	France	NA	Ref	1932
France/OCC-GENBIO-C06GN3460060/2022|EPI_ISL_16865599|2022-12-12	2022-12-12	EPI_ISL_16865599	BQ.1.8.2	France	NA	Ref	1933
Australia/NSW-ICPMR-39663/2022|EPI_ISL_16246641|2022-12-11	2022-12-11	EPI_ISL_16246641	BR.2.1	Australia	NA	Ref	1934
England/MILK-11D0FDB/2021|OD964409.1|2021-01-29	2021-01-29	OD964409.1	C.16	England	NA	Ref	1935
IMS-10013-CVDP-2A57D60E-4BDC-4602-A373-F172F84052C4|OU082230.1|2021-02-16	2021-02-16	OU082230.1	C.16	Germany	NA	Ref	1936
Italy/CAM-TIGEM-IZSM-COLLI-14894/2021|EPI_ISL_2465065|2021-01-22	2021-01-22	EPI_ISL_2465065	C.18	Italy	NA	Ref	1937
England/QEUH-B6793E/2020|OB997247.1|2020-11-10	2020-11-10	OB997247.1	C.30	England	NA	Ref	1938
Peru/PIU-INS-1120/2021|EPI_ISL_2536882|2021-04-05	2021-04-05	EPI_ISL_2536882	C.37	Peru	NA	Ref	1939
USA/IL-CDC-LC0999325/2023|OQ403584.1|2023-01-23	2023-01-23	OQ403584.1	CE.1	USA	NA	Ref	1940
England/LSPA-32638167/2022|OX398958.1|2022-12-20	2022-12-20	OX398958.1	CH.1.1	England	NA	Ref	1941
USA/MD-CDC-QDX43116761/2022|OP849464.1|2022-10-31	2022-10-31	OP849464.1	CK.2.1	USA	NA	Ref	1942
USA/CA-HLX-STM-SNZWZTYDB/2022|EPI_ISL_16363135|2022-11-29	2022-11-29	EPI_ISL_16363135	CN.1	USA	NA	Ref	1943
Denmark/DCGC-599881/2022|EPI_ISL_15551039|2022-10-19	2022-10-19	EPI_ISL_15551039	CP.4	Denmark	NA	Ref	1944
Germany/NI-RKI-I-1081863/2022|EPI_ISL_16589996|2022-12-21	2022-12-21	EPI_ISL_16589996	CR.1	Germany	NA	Ref	1945
USA/TX-PHH-SPID1004428934/2022|EPI_ISL_16838826|2022-12-28	2022-12-28	EPI_ISL_16838826	DJ.1.1	USA	NA	Ref	1946
England/PHEC-YY8ZHWF/2023|2023-01-02	2023-01-02	NA	DN.1.1.1	England	NA	Ref	1947
England/PHEC-YY8AGBY/2023|2023-01-03	2023-01-03	NA	EC.1	England	NA	Ref	1948
England/LSPA-3D0BB0E/2022|OW558521.1|2022-04-01	2022-04-01	OW558521.1	miscBA2BA1PostSpike	England	NA	Ref	1949
USA/CA-HLX-STM-QZSSVDRSK/2022|EPI_ISL_13832304|2022-06-14	2022-06-14	EPI_ISL_13832304	miscBA2BA1PostSpike	USA	NA	Ref	1950
Ireland/D-BH-270020221/2022|EPI_ISL_16033488|2022-12-03	2022-12-03	EPI_ISL_16033488	miscBA2BA1PostSpike	Ireland	NA	Ref	1951
USA/MA-CDCBI-CRSP_MZFSKPRWF2KWJDBS/2021|MZ101984.1|2021-04-22	2021-04-22	MZ101984.1	P.1	USA	NA	Ref	1952
USA/NJ-CDC-LC0054381/2021|MZ180284.1|2021-04-30	2021-04-30	MZ180284.1	P.1	USA	NA	Ref	1953
USA/TN-CDC-ASC210033922/2021|MZ284007.1|2021-04-27	2021-04-27	MZ284007.1	P.1	USA	NA	Ref	1954
Uruguay/UY-NYULH1994/2021|EPI_ISL_2427572|2021-03-17	2021-03-17	EPI_ISL_2427572	P.1	Uruguay	NA	Ref	1955
Brazil/SP-IB_110707/2021|EPI_ISL_2445169|2021-05-17	2021-05-17	EPI_ISL_2445169	P.1	Brazil	NA	Ref	1956
Brazil/GO-FIOCRUZ-42743/2021|EPI_ISL_3539237|2021-07-24	2021-07-24	EPI_ISL_3539237	P.1	Brazil	NA	Ref	1957
Brazil/GO-FIOCRUZ-47727/2021|EPI_ISL_4080828|2021-07-30	2021-07-30	EPI_ISL_4080828	P.1	Brazil	NA	Ref	1958
Brazil/SP-IB_121515/2021|EPI_ISL_5650967|2021-07-20	2021-07-20	EPI_ISL_5650967	P.1	Brazil	NA	Ref	1959
Brazil/SP-reBUT_352791430/2021|EPI_ISL_5800217|2021-04-08	2021-04-08	EPI_ISL_5800217	P.1	Brazil	NA	Ref	1960
Canada/QC-1nIUH-5524509577/2021|EPI_ISL_5897948|2021-08-29	2021-08-29	EPI_ISL_5897948	P.1	Canada	NA	Ref	1961
Poland/PL_P3229/2021|EPI_ISL_2423034|2021-05-18	2021-05-18	EPI_ISL_2423034	P.1.1	Poland	NA	Ref	1962
France/GES-HMN-21062110267/2021|EPI_ISL_2637629|2021-06-07	2021-06-07	EPI_ISL_2637629	P.1.1	France	NA	Ref	1963
USA/IL-NM-7984/2021|EPI_ISL_2372970|2021-05-02	2021-05-02	EPI_ISL_2372970	P.1.10	USA	NA	Ref	1964
Canada/BC-BCCDC-71219/2021|EPI_ISL_3479766|2021-04-03	2021-04-03	EPI_ISL_3479766	P.1.14	Canada	NA	Ref	1965
Chile/ML-98777/2021|EPI_ISL_2543540|2021-05-23	2021-05-23	EPI_ISL_2543540	P.1.15	Chile	NA	Ref	1966
Brazil/RJ-FIOCRUZ-39444/2021|EPI_ISL_8004761|2021-07-21	2021-07-21	EPI_ISL_8004761	P.1.4	Brazil	NA	Ref	1967
USA/CA-CZB-26997/2021|MW923051.1|2021-02-04	2021-02-04	MW923051.1	P.2	USA	NA	Ref	1968
Japan/PG-21387/2021|EPI_ISL_1425748|2021-01-10	2021-01-10	EPI_ISL_1425748	R.1	Japan	NA	Ref	1969
Japan/PG-32836/2021|EPI_ISL_1932882|2021-03-19	2021-03-19	EPI_ISL_1932882	R.1	Japan	NA	Ref	1970
Japan/PG-38270/2021|EPI_ISL_2327477|2021-04-01	2021-04-01	EPI_ISL_2327477	R.1	Japan	NA	Ref	1971
USA/NP13300/2022|OQ362361.1|2022-11-07	2022-11-07	OQ362361.1	XBB.1	USA	NA	Ref	1972
Bangladesh/NRICh-C-005/2022|EPI_ISL_15507722|2022-10-06	2022-10-06	EPI_ISL_15507722	XBB.1	Bangladesh	NA	Ref	1973
Sweden/38614832XXP/2022|EPI_ISL_16728008|2022-12-22	2022-12-22	EPI_ISL_16728008	XBB.1.4.1	Sweden	NA	Ref	1974
USA/NY-CDC-LC1000723/2023|OQ404443.1|2023-01-27	2023-01-27	OQ404443.1	XBB.1.5	USA	NA	Ref	1975
USA/AZ-2023-0216/2023|OQ421284.1|2023-01-23	2023-01-23	OQ421284.1	XBB.1.5	USA	NA	Ref	1976
USA/MD-CDC-VSX-A060938/2023|OQ422456.1|2023-01-27	2023-01-27	OQ422456.1	XBB.1.5	USA	NA	Ref	1977
USA/NC-CDC-QDX46178856/2023|OQ431258.1|2023-01-27	2023-01-27	OQ431258.1	XBB.1.5	USA	NA	Ref	1978
USA/NC-CORVASEQ-CLT-014138/2023|EPI_ISL_16849008|2023-01-25	2023-01-25	EPI_ISL_16849008	XBB.1.5	USA	NA	Ref	1979
PuertoRico/PR-CVL-012200/2023|EPI_ISL_16863330|2023-01-11	2023-01-11	EPI_ISL_16863330	XBB.1.5	PuertoRico	NA	Ref	1980
Germany/BW-RKI-I-1100030/2023|EPI_ISL_16882807|2023-01-27	2023-01-27	EPI_ISL_16882807	XBB.1.5	Germany	NA	Ref	1981
Germany/SH-RKI-I-1102193/2023|EPI_ISL_16884771|2023-01-25	2023-01-25	EPI_ISL_16884771	XBB.1.5	Germany	NA	Ref	1982
USA/WI-WSLH-2207907/2022|EPI_ISL_16890937|2022-12-21	2022-12-21	EPI_ISL_16890937	XBB.1.5.7	USA	NA	Ref	1983
England/PHEC-YY89NZJ/2023|2023-01-16	2023-01-16	NA	XBB.1.5.7	England	NA	Ref	1984
Peru/CAJ-INS-37829/2022|EPI_ISL_16606652|2022-12-21	2022-12-21	EPI_ISL_16606652	XBB.2	Peru	NA	Ref	1985
Germany/SL-RKI-I-1081586/2022|EPI_ISL_16589632|2022-12-19	2022-12-19	EPI_ISL_16589632	XBD	Germany	NA	Ref	1986
Australia/QLD0x012510/2022|EPI_ISL_15832092|2022-11-07	2022-11-07	EPI_ISL_15832092	XBF	Australia	NA	Ref	1987
NewZealand/22ZA5622/2022|EPI_ISL_16434696|2022-12-14	2022-12-14	EPI_ISL_16434696	XBF	NewZealand	NA	Ref	1988
Australia/VIC80935/2023|EPI_ISL_16910210|2023-01-18	2023-01-18	EPI_ISL_16910210	XBF	Australia	NA	Ref	1989
USA/MI-UM-L360232596/2022|EPI_ISL_16397109|2022-12-10	2022-12-10	EPI_ISL_16397109	XBM	USA	NA	Ref	1990
Canada/ON-PHL-22-13039-v2/2022|EPI_ISL_11499641|2022-03-13	2022-03-13	EPI_ISL_11499641	XN	Canada	NA	Ref	1991
Romania/MS-26931/2022|EPI_ISL_15489839|2022-09-30	2022-09-30	EPI_ISL_15489839	BA.5.1	Romania	NA	Ref	1992
Russia/MOS-RII-MH106368S/2022|EPI_ISL_15828682|2022-10-06	2022-10-06	EPI_ISL_15828682	BA.5.2	Russia	NA	Ref	1993
Indonesia/JI-ITD-57357N/2022|EPI_ISL_16520712|2022-08-16	2022-08-16	EPI_ISL_16520712	BA.5.2	Indonesia	NA	Ref	1994
Austria/LB-R00120-S010/2023|EPI_ISL_16527189|2023-01-09	2023-01-09	EPI_ISL_16527189	BF.7	Austria	NA	Ref	1995
France/PAC-IHU-9541_Illu1/2021|EPI_ISL_2453713|2021-05	2021-05-17	EPI_ISL_2453713	B.1.1.7	France	NA	Ref	1996
Sweden/03_SE600_000200119078/2021|EPI_ISL_3504454|2021-08-10	2021-08-10	EPI_ISL_3504454	AY.122	Sweden	NA	Ref	1997
USA/PA-CDC-LC0408307/2021|EPI_ISL_7915993|2021-12-03	2021-12-03	EPI_ISL_7915993	NA	USA	NA	Ref	1998
[truncated: 14,165 more rows]
